# Supplementary material for: Deep learning based predictive modeling to screen natural compounds against TNF-alpha for the potential management of rheumatoid arthritis: Virtual screening to comprehensive in silico investigation
Source: PLoS One. 2024 Dec 5;19(12):e0303954. doi: 10.1371/journal.pone.0303954 (PMC11620472; doi:10.1371/journal.pone.0303954)
Supplement: S1 Dataset — (XLSX) [file pone.0303954.s006.xlsx]

## Sheet: Control Active Decoy SMILES
SMILES
COc1cc2c(c(c1OC)OC)c1c(cc3c(c1OC)OCO3)CC(C(C2OC(=O)c1ccccc1)(C)O)C
COc1c(OC)ccc2c1C(=O)OC2C1N(C)CCc2c1cc1OCOc1c2
C=CC12CN(C3C2C2(C4CC1C3CO4)C(=O)Nc1c2cccc1)C
COc1cc2c(cc1O)CC1c3c2c(O)c(cc3CCN1)OC
O=C1CCC2C1(C)CCC1C2CCc2c1ccc(c2)OS(=O)(=O)O
COc1cc2C[N+]3(C)CCc4c(C3Cc2cc1O)cc(c(c4)OC)O
CN1CCC(C(C1)O)c1c(O)cc(c2c1oc(cc2=O)c1ccccc1Cl)O
Clc1ccc2c(c1)CCc1c(C2=C2CCNCC2)nccc1
OCC1N(C)CCC1c1c(O)cc(c2c1oc(cc2=O)c1ccccc1Cl)O
CN1Cc2c3OCOc3ccc2C2(C1c1cc3OCOc3cc1CC2O)C
COc1c(OC)ccc2c1CC1N(C)CCc3c1c2c1OCOc1c3
COc1ccc2c(c1O)c[n+]1c(c2)c2cc3OCOc3cc2CC1.[Cl-]
C[N+]12CCc3c(C2(O)Cc2c(C1)c1OCOc1cc2)cc1c(c3)OCO1
CC1CNC(C(C1)O)C(c1ccc2c(c1C)CC1C2CC=C2C1(C)CCC(C2)O)C
C1Oc2c(O1)cc1c(c2)CCN2C1Cc1ccc3c(c1C2)OCO3
CN1CCc2c(C1C1OC(=O)c3c1ccc1c3OCO1)cc1c(c2)OCO1
Fc1ccc2c(c1)onc2C1CCN(CC1)CCc1c(C)nc2n(c1=O)CCCC2O
C1Oc2c(O1)cc1c(c2)c2cc3cc4OCOc4cc3c[n+]2CC1.[Cl-]
OC1CCC2(C(C1)C(=O)CC1C2CC2C1CCC1C2CN2CC(C)CCC2C1(C)O)C
CN1Cc2c(C3C1c1cc4OCOc4cc1CC3O)ccc1c2OCO1
C[n+]1cc2c3OCOc3ccc2c2c1c1cc3OCOc3cc1cc2
OC1CCC2(C(=CCC3C2C(=O)C2=C(C)C4(CCC32)OC2C(C4C)NCC(C2)C)C1)C
CCN1\\C(SC2=C1C=CC(NC(C)=O)=C2)=C\\C1=CC=CC=[N+]1C
CN1CC[N+](CC1)=C1CCN(CC1)C1=NC=C(C=C1Cl)C(F)(F)F
CN1C(CN2CCN(CC2)C2=CC(=O)N(C)N=C2)=C[NH+]=C1C
CC1=CC=C(C=C1)N1C[C@@](O)(C2=CC=C(C=C2)[N+]([O-])=O)[N+]2=C1SCCC2
CN1C=C[NH+]=C1N1CCN(CC(=O)N2CCOCC2)CC1
O=C(N1CCC[C@H]1C1=CC=[NH+]C=C1)C1=CC=C(C=C1)N1C=NC=N1
C[C@H](C(=O)NC1=CC=C(Cl)C(Cl)=C1)[N@@+]12CC[N@@](CC1)CC2
CCN1[C@H]2CS(=O)(=O)C[C@@H]2S\\C1=[NH+]/C(=O)C1CC1
C(N1CCN(CC1)C1=NC=NC2=NC=NC12)C1=CC=CC=[NH+]1
O=C(CC#N)\\[NH+]=C1/S[C@H]2CS(=O)(=O)C[C@H]2N1[C@H]1C[C@@H]2CC[C@H]1C2
CC[NH+]1CCN(CC1)C(=O)C1=NN(C)C2=C1CS(=O)(=O)CC2
CCC1=C(C)N=[N+]2C=NN(CC3=CC=C(Cl)C=C3)C2=C1O
N=C1\\C(=C\\C2=CC=CC=C2)C(=O)N=C2SCC(C3=CC=CC=C3)=[N+]12
COC1=CC=C(C=C1)N1C(C)=CC(\\C=C2/C(=O)N=C3S[C@@H](C)C=[N+]3C2=N)=C1C
C[C@@H]1SC2=NC(=O)\\C(=C/C3=C(C)N(C(C)=C3)C3=CC(C)=CC=C3C)C(=N)[N+]2=C1
CC1=CC=C(CN2C=CC=C2\\C=C2\\C(=O)N=C3SCC=[N+]3C2=N)C=C1
O=C([C@@H]1C=C2C=CC=CC2=[NH+]1)N1CCN(CC1)C(=O)C1=CC=NC=C1
C[C@@H](SC1=NC2=C(C=CC=C2)C(=O)[N+]1=C1NC=C(C)C=C1)C1=CC=CN=C1
C[C@H]([N@@H+]1CCN2C(C)=NN=C2C1)C(=O)N1CCC2=C(C1)C=CS2
CC1=NN=C2CN(CCN12)C(=O)C1=CC=C([NH+]=C1)N1CCCC1
O=C1C=C(CN2CCN3C(C2)=NN=C3C2CC2)[NH+]=C2C=CC=CN12
CC1=NC2=C(CCN(CC2)C(=O)CC2=CC=CN=C2)C(=N1)[N+]1=CCCC1
CCN([C@@H]1CCS(=O)(=O)C1)C(=O)C1=CC=C2N(C)C(C)=[NH+]C2=C1
CC(C)NC1=CC=CC=[N+]1C(=O)C1=CC=C2C=CC=CC2=N1
C[C@@H]1C[N@H+](CN2N=C(N(C)C2=S)N2CCOCC2)[C@H](C)CO1
BrC1=CC=C(C=C1)N1N=NN=C1\\C=C\\[NH+]1CCCCCC1
CC(C)C1=[NH+]C2=C(C3=C(S2)C(=O)N(C)C=N3)C2=C1COC(C)(C)C2
CN1C(SCC2=CN3C=CC=C(C)C3=[NH+]2)=NC2=C(SC=C2)C1=O
O=S(=O)(N1CCCCC1)C1=CC=C(C=C1)C1=CN2C=CC=CC2=[NH+]1
CN1C(SCC2=CN3C=CC=CC3=[NH+]2)=NC2=C(C(C)=C(C)S2)C1=O
C[C@H](SC1=NC2=CC=CC=C2C(=O)N1C1=[NH+]C=CC(C)=C1)C#N
C[C@@H]1C[C@@H](C)CN(C1)C(=O)C1=NC2=CC=NC=C2C(=C1)C1=CC=[NH+]C=C1
CC1=CC=CN2C=C([NH+]=C12)C1=CC=C(C=C1)S(=O)(=O)N1CCCC1
CCN1C(=[NH+]C2=C1C=CC=C2)N1CCN(CC1)C(=O)C1=CC=CS1
ClC1=CC=C(C=C1)C1=[NH+]C2=NC=NN2[C@H](C1)C1=CC=C(C=C1)C#N
O=C(C1CCN(CC1)C1=CC=C(N=[NH+]1)C1=CC=CC=C1)N1CCCC1
COC1=CC2=C3CCN4C(=O)[C@H]5[C@H](SC(C)=C5C)N=C4[C@H]3[NH+]=C2C=C1
COC1=CC2=C3CCN4C(=O)[C@H]5[C@H](SC(C)=C5C)N=C4[C@H]3[NH+]=C2C=C1
CCN1\\C(S\\C(=C/C2=CC=[NH+]C=C2)C1=O)=N\\C1=CC=CC(C)=N1
CCC1=CC2=C(S1)N=CN(CC1=CN3C=CC(C)=CC3=[NH+]1)C2=O
C[C@H]1CN(CC2=CC(=O)N3C=CSC3=[NH+]2)CCN1C1=CC=C(C)C=C1
FC(F)(F)C1=CC=NC(=N1)N1CCCN(CC1)C1=[NH+]C=CS1
C[C@@H](Cl)C1=[NH+]C2=CC(Br)=CC=C2N1CC1=NC(C)=NO1
ClC1=CC=C(C=C1)N1C(=O)[C@H]2CC3=C4C=CC=CC4=[NH+][C@H]3CN2C1=O
COC1=CC=C(C=C1)N1C=CN2C=C([NH+]=C2C1=O)C1=CC=CC(Cl)=C1
COC1=CC=CC(=C1)C1=CN2C=CN(C3=CC=C(F)C(F)=C3)C(=O)C2=[NH+]1
COC1=CC=C(C=C1)N1C=CN2C=C([NH+]=C2C1=O)C1=CC=CC=C1C
CCC1=NS(=O)(=O)C2=C([NH+]=CC=C2)N1C1=CC=C(F)C(Cl)=C1
C[C@@H](N1C=C[NH+]=C1C1=NN(C)C2=C1C(Cl)=CC=C2)C1=NC=CS1
CC(C)C1=[NH+]C2=C(CCN(C2)C2=CC=NC(=N2)C2=CC=CC=C2)N1C
N#CC1=C(N=C(N=C1C1=CC=CC=C1)N1CCCC1)N1CCCC1
COC(=O)C1=C(C)N=C2S[C@@H](C)C(=O)N2[C@@H]1C1=CC=C(C)C=C1
CC1=NN2C(=N1)N(CC(=O)C1=CC=C(Cl)C=C1)C1=C2C=CC=C1
CC1=CC=C2SC(=NC2=C1C)N1CCN(CC1)C(=O)C1=CC=CO1
CC[C@]1(C)CC2=CC=CC=C2C2=C1C(=O)N1C(SC)=NN=C1N2C
CC(C)(C)N1C(=S)S\\C(=C/C2=CC=C(C=C2)[N+]([O-])=O)C1=O
O=C1N2N[C@@H](C(=O)N[C@H]2S\\C1=C\\C1=CC=CC=C1)C1=CC=CC=C1
COC(=O)C1[C@H](C2=CC=CO2)C2=C(N=C1C)C1=C(C=CC=C1)C2=O
CC1=CC=C(C=C1)C1=NN=C(CN2C(=O)SC3=C2C=CC=C3)O1
CCN1C2=C(SC3=CC=CC=C23)C(=O)N(CC2=CC=CO2)C1=O
CC1=NN(C2=C1C(=CC(C)=N2)C(=O)N1CCCCC1)C1=CC=C(C)C=C1
CC1=C(COC2=NC=NC3=C(Cl)C=C(Cl)C=C23)C(C)=NO1
CC1=C(OC(=O)N2C3=CC=CC=C3SC3=C2C=CC=C3)C(=O)C=CO1
CN1C(SCC2=CN3C=CC=CC3=N2)=NC2=C(SC=C2)C1=O
CC1=C(N=NN1C1=CC=CC=C1)S(=O)(=O)C1=CC=C(C)C(C)=C1
BrC1=CN2S\\C(=N\\C(=O)C3=CC=CO3)N=C2C=C1
C[C@H](SC1=NC2=CC=CC=C2C(=O)N1C1=CC=CC(C)=N1)C#N
ClC1=CC=C(S1)S(=O)(=O)N1CCN2C(C1)=NC1=C2C=CC=C1
C[C@H](OC1=CC=CC=C1)C1=NN2C(S1)=NC1=C(C=CC=C1)C2=O
CC1=C(C)C(C#N)=C(N=N1)N1CCC(CC1)C1=NC2=C(S1)C=CC=C2
CC1=C(SC2=C1C=CC=C2)C(=O)CN1N=NC2=C(C=CC=C2)C1=O
CC1=CC(=CC=C1Br)S(=O)(=O)N1N=NC2=C1C=CC=C2
CN(CC1=CC=CN=C1)C1=CC(C)=C(C#N)C2=NC3=C(C=CC=C3)N12
ClC1=C(N2C=CSC2=N1)S(=O)(=O)N1CCCCCCC1
C[C@H]1C[C@@H](C)CN(C1)C(=O)CCC(=O)N1N=CC2=C1C=CC=C2C
CC1=[NH+]C=CN1S(=O)(=O)C1=CC(C)=C(Br)C=C1C
[O-][N+](=O)C1=CC(I)=C[NH+]=C1Br
O=C(N1CCCCCC1)C1=CC(=NC2=C1C=CC=C2)C1=CC=[NH+]C=C1
O=C(C1=CC=C2C=CC=CC2=C1)[C@]12C[N@]3C[N@](C[N@H+](C3)C1)C2
CC1=[NH+]C(C2CCN(CC2)C(=O)[C@@H]2CCC=CC2)=C2SC(C)=C(C)N12
CN1CCCC2=C1N=C([NH+]=C2C)[C@@H]1CCCN(C1)C(=O)C1CCCC1
CS[P@@]1(=S)[NH+]=C(N2CCN(C)CC2)C(C#N)=C2CCCN12
ClC1=CC=CC2=C1[NH+]=NC=C2N1CCN(CC1)C1=CC=CC=C1
C[C@H]1C[C@@H](C)CN(C1)C(=O)CN1C=[NH+]C2=C1C=C(C)C(C)=C2
C\\[NH+]=C1/SC2=NC3=C(C=C(C)C=C3C)C=C2CN1CC1=CC=CN=C1
C[NH+]1CCN(CC1)C1=NC(C)=NC2=C1C1=C(CCCC1)S2
C[NH+]1CCN(CC1)\\C=N\\C1=C(C#N)C2=C(CCCCC2)S1
O=C1[C@H]2[C@@H]3C=C[C@H]([C@@H]2C(=O)N1\\N=C\\C1=C2C=CC=CC2=[NH+]C1)C31CC1
FC1=CC=CC=C1N1CCN(CC1)C1=CN=[NH+]C2=C1C=CC=C2
CN(C)C1=[NH+]C2=C(S1)C=C(S2)C(=O)N1C[C@H]2CC[C@@H]1C2
ClC1=CC=C(C=C1)C1=NC2=[NH+]C=NN2[C@@H](C1)C1=CC=CO1
CC1=CC(=NC(Cl)=N1)N1CCN(CC1)C1=[NH+]C=CS1
CC1=NC2=NC(=S)N(C[NH+]3CCCCCCC3)N2C(C)=C1C
N#C[C@@H]1CCCCC[C@@H]1N1CCN(CC1)C1=[NH+]C=CS1
C[C@@H]1CCC2=C(C1)SC=C2C(=O)N1CCN(CC1)C1=[NH+]C=CS1
C[C@H](Cl)C1=[NH+]C2=C(C=CC=C2)N1[C@@]1(C)CCS(=O)(=O)C1
CCCN1C(=O)[C@@H]2CC3=C4C=CC=CC4=[NH+][C@@H]3[C@H](C)N2C1=O
O=C(N1CCC2=C3C=CC=CC3=[NH+][C@@H]2[C@H]1C1=CC=CN=C1)C1=CC=CC=C1
CN1CC[N@@H+](C)C2(CCN(CC2)C2=NC=CC(=N2)C(F)(F)F)C1
CC1=C(SC2=[NH+]CCN12)C(=O)N1C[C@H]2[C@@H](C1)[C@@H]1CC[C@H]2CC1
CN1C(=O)\\C(=C2/SC(=S)N(C2=O)C2=CC=CC=C2)C2=CC=CC=C12
C[C@H]1CN(C[C@H](C)O1)C1=NN=C(CS1)C1=CC=CC=C1
CC1=NN(C2=C1C=NC1=CC=CC=C1O2)C1=CC=C(F)C=C1
O=C(N1N2C(SC3=C2C=CC=C3)=NC1=S)C1=CC=CC=C1
ClC1=CC=C(C=C1)C(=O)N1N2C=CC=CC2=NC1=S
CC1=NN(C(=O)C2=CC=NC3=CC=C(Br)C=C23)C(C)=C1
CN1C(=O)N(C(C)=O)C(=C1C1=CC=CC=C1)C1=CC=CC=C1
CN1C(=O)\\C(SC1=C(C#N)C#N)=C/C1=CC=CC(Br)=C1
C[C@H]1NN[C@@H]2S\\C(=C/C3=CC=CC=C3Br)C(=O)N12
CC1=C(C)C(=O)C2=C(SC3=C(S2)C(=O)C(C)=C(C)C3=O)C1=O
C1CC2=NC3=C(C=CC=C3)N2CCC2=NC3=CC=CC=C3N12
BrC1=CC=C(C=C1)C1=NN=C(Br)N=N1
IC1=CC=C(\\C=C2/S[C@@H]3NCNN3C2=O)C=C1
O=C1N(C=NC2=C1C=C(S2)C1=CC=CC=C1)N1C=CC=C1
O=C(CN1CCOCC1)N1C2=CC=CC=C2C2=C1C=CC=C2
CCN1\\C(SC2=C1C=CC=C2)=C1/OC(=S)N(C)C1=O
C[C@@H]1CC2=C(C=CC=C2)N1C(=O)C1=C(C)C2=C(S1)N=C(C)N=C2C
C[C@@H]1N(CCC2=C1C=CS2)C1=NN2C=C(C)N=C2S1
CC1=CC=C(C=C1)C1=NC2=NC=NN2[C@@H](C1)C1=CC=CS1
CN1C(=O)\\C(=C\\C2=CSN=N2)C2=CC(Br)=CC=C12
CN1C2=CSC(=C2C(=O)N(C)C1=O)C1=CC=C(Br)C=C1
FC1=CC(=CC(F)=C1)N1C=C(C#N)S(=O)(=O)C2=C1C=CC=C2
ClC1=NC=CN=C1N1C=C(I)C=N1
CC1=NC(Cl)=NC(=C1)N1C=C(I)C=N1
CC1(C)OCC2(CN(C2)C(=O)C2=CC=CC3=C2C=CC=C3)CO1
CC1=CC(=[NH+]C2=C1C(N)=C(S2)C(=O)NC1=CC=C2C=CC=CC2=C1)C(F)F
NC(=S)C1=C[NH+]=C2C=CC=CC2=C1NC1=CC=CC=C1I
NC(=[NH2+])C1=CC=C(SC2=CC=C(Br)C=C2)C=C1C(F)(F)F
C[C@@H]([NH3+])CC(=O)NC1=C(Br)C=C(Br)C=C1Br
CC1=[NH+]C=C(N)C=C1C(=O)NC1=C(Cl)C=C(Br)C=C1Cl
C[NH2+][C@H](C)C1=CC=CC(NC(=O)NC2=CC=CC=C2I)=C1
NC(=S)C1=CC(NC2=CC=C(Br)C=C2Br)=[NH+]C=C1
CC1=CC(Br)=C(NC(=O)CCC(C)(C)[NH3+])C(Br)=C1
NC(=S)C1=[NH+]C(NC2=CC(Br)=CC=C2Br)=CC=C1
CC1=CC=C(C=C1)[C@H]([NH3+])C1=NNC(=N1)C1=CC=C(I)C=C1
[NH3+][C@H](C1=NC(=NN1)C1=CC=C(I)C=C1)C1=CC=C(F)C=C1
NC(=S)C1=[NH+]C(NC2=CC=C(Br)C(=C2)C(F)(F)F)=CC=C1
[NH3+]C1=CC(I)=CC=C1NC1=CC=CC=C1OC(F)F
C[C@@H](NC1=CC=C(I)C=C1[NH3+])C1=CC=CC(Br)=C1
C[C@H](NC1=CC(F)=C(I)C=C1[NH3+])C1=CC=C(Br)C=C1
[NH3+]C1=CC=C(NCC2=CC=CC(Br)=C2)C(I)=C1
C[C@@H](NC1=CC=C([NH3+])C=C1I)C1=CC=C(Cl)S1
[NH3+]N[C@@H](CC1=CC=CC(F)=C1Br)C1=CC=C(Br)C=C1
N[NH2+][C@H](CC1=CC(F)=CC(Br)=C1)C1=CC=C(Br)C=C1
[NH3+]N[C@H](CC1=CC=C(F)C(Br)=C1)C1=CC=C(Cl)C(Cl)=C1
[NH3+]N[C@@H](CC1=CC=C(Br)S1)C1=NC2=CC=CC=C2C=C1Br
[NH3+]N[C@H](CC1=C(Br)C=CS1)C1=NC2=CC=CC=C2C=C1Br
[NH3+]N[C@H](C1=CC=C(Cl)C(Cl)=C1)C1=CC=C(Cl)C(Br)=C1
CC1=CC(C)=C(C)C=C1[C@@H](N[NH3+])C1=NC=C(Br)C=C1Br
[NH3+]N[C@@H](C1=CC=CC(=C1)C(F)(F)F)C1=NC=C(Br)C=C1Br
CN(C)S(=O)(=O)C1=CC=C(SCC2=NC3=C(C(C)=C(C)S3)C(=O)N2)[NH+]=C1
CC1=NC2=C([C@H]([C@@H]1C(=O)NC1=CC=CC=[NH+]1)C1=CC=CN=C1)C(=O)C[C@@H](C2)C1=CC=CO1
CC1=C(SCCO1)C(=O)NC1=CC=C(C=C1)C(=O)N1CCN(CC1)C1=CC=CC=[NH+]1
CC(=O)N1N=C(C[C@@H]1C1=CC=C2[NH+]=CC=CC2=C1)C1=CC=CC=C1NS(C)(=O)=O
CC(C)C1=NC2=C([NH+]=CC=C2)N1C1CCN(CC1)C(=O)C[C@@H]1NC(=O)C2=C1C=CC=C2
C[C@H](SC1=[NH+]C2=C(N1CC1=CC=CC(Br)=C1)C(=O)NC(=O)N2C)C(C)=O
C[C@@H](SC1=[NH+]C2=C(N1CC1=CC=CC(Br)=C1)C(=O)NC(=O)N2C)C(C)=O
C[C@H](N1C(=O)N(C(=O)C2=CC=CC=C12)C1=CC=CC=C1F)C(=O)NCC1=CC=CC=[NH+]1
C=C1N=C2C[C@H](CC(=O)[C@@H]2[C@H](C1C(=O)NC1=CC=CC=N1)C1=CC=CC=[NH+]1)C1=CC=CO1
C[C@@H]1CC2=C(C=CC(=C2)S(=O)(=O)NCC2=CC=CC=C2N2C=C[NH+]=C2)N1C(C)=O
COC1=CC2=C(C=C1Cl)N=C(NC(=O)[C@H]1CN(CC3=CC=[NH+]C=C3)C(=O)C1)S2
CC(C)[C@@H]1C[C@@H](N2[NH+]=C(C=C2N1)[C@H]1CCN(C1)C(=O)C1=CN(C)N=C1C)C(F)(F)F
O[C@H]1C[N@@H+](CC2=CN(N=C2)C2=CC=CC=C2F)C[C@@H]1N1CCN(CC1)C1=CC=CC=N1
FC1=CC(F)=C(C(=O)N2CCN(CC2)C2=CC=C(NC(=O)C3=CC=CO3)C=[NH+]2)C(F)=C1
O=C(C[C@H]1[N@@H+](CCNC1=O)C1CC2=C(C1)C=CC=C2)N1CCN(CC2=CC=CN=C2)CC1
C[C@H](NC(=O)C1=CC(=C(Cl)C=C1Cl)S(=O)(=O)N1CCOCC1)C1=CC=[NH+]C=C1
BrC1=CC=CC=C1N1C[C@H](CC1=O)C(=O)NC1=CC=C(N=C1)N1C=C[NH+]=C1
CC1=[NH+]N([C@H]2CCS(=O)(=O)C2)C(NC(=O)C2=CC=C(N=C2C)C2=CC=CC=C2)=C1
CC1=CC=C(C=C1)C1=CC(=NN1[C@@H]1CCS(=O)(=O)C1)C(=O)NCC1=CC=CC=[NH+]1
C[NH+]1CCN(CC1)C1=NC2=C(S1)C=C(NC(=O)CC1=CC=C(C=C1)S(C)(=O)=O)C=C2
COC(=O)[C@H]1[NH+]=C2C=CC(Br)=CC2=C1NC(=O)CN1CCN(C)CC1
COC1=CC=CC(=C1)N1C(C)=CC(\\C=C2\\C(=[NH2+])N3C(SC)=NSC3=NC2=O)=C1C
CCOC1=CC=C(C=C1)N1C=CC=C1\\C=C1\\C(=O)N=C2SC(=NN2C1=[NH2+])C(C)C
FC1=CC=C(NC(=O)CN2CCN(CC2)C2=CC=C(C=[NH+]2)C(=O)N2CCCC2)C=C1
COC1=CC=CC=C1[C@@H]1[C@@H]2[NH+]=C3C=CC=CC3=C2C[C@@H]2N1C(=O)CN(CCCO)C2=O
[O-][N+](=O)[C@@]1(Br)C[C@@H]2C[C@@H](C[C@@](Br)(C2)[N+]([O-])=O)C1
CC(=O)N1N2C=NN=C2SC(C(C)=O)=C1C1=CC=C(Cl)C=C1
O=C1C[C@@H](CC2=NC3=NC(=NN3C=C12)C1=CC=NC=C1)C1=CC=CS1
CC1=C(C)C2=C(S1)N=CN(CC1=CC(=O)N3C=CSC3=N1)C2=O
CC1CCN(CC1)C(=O)N1CCN(CC1)S(=O)(=O)C1=CC=CC=C1
CC1=C(C)C2=C(N=CN3CCS(=O)(=O)N=C23)N1CC1=CC=CC=C1
CC1=NC2=CC=C(C=C2N=C1C)S(=O)(=O)C1=CC=C2N=C(C)C(C)=NC2=C1
CN1\\C(SC2=C1C(Cl)=CC=C2)=N\\C(=O)C1=CC=C(C=C1)N1C(=O)CCC1=O
CN1C2=C(N(C\\C=C(/C)Cl)C(Br)=N2)C(=O)N(C)C1=O
CC1=C(C)C2=C(N=CN3N=C(N=C23)C2=CC=CN=C2)N1C1=CC=CC=C1
COC1=CC=C2N(C)C3=C(N(C)C(=O)N(C4=CC=C(F)C(Cl)=C4)C3=O)C2=C1
CC1=C(C)C2=C(N=CN3N=C(N=C23)C2=CC=CC=N2)N1C1=CC=C(F)C=C1
C[C@H]1CN(C[C@H](C)O1)C1=NC(=NC(C)=C1Br)N1N=C(C)C=C1C
CC1=CSC2=NC=C(C(=O)N3CCN(CC3)C3=CC=CC(C)=C3C)C(=O)N12
C[C@@H]1CCC2=C(N3N=CN=C3N=C2C1)N1CCN(CC1)C1=CC=CC=C1F
O=C([C@H]1CCC=CC1)N1C[C@H]2CCC3=NN=C(N3[C@H]2C1)C1=CC=CN=C1
CN1CCN(CC1)C(=O)C1=CC2=C(S1)N=C1N(C=CC=C1C)C2=O
CN1N=CC(\\C=C2/SC3=NCN(CN3C2=O)C2=CC=C(C)C=C2)=C1C
BrC1=CC=C(O1)C1=NN2C(S1)=NN=C2C1=CC=CO1
CC1=CC=C2N=C(SC2=C1)N1CCN(CC1)C(=O)C1=CC=C2N=CC=NC2=C1
C[C@@H]1CS(=O)(=O)N(C1=O)C1=CC=C(C(=O)N2C[C@@H](C)C[C@@H](C)C2)C(Cl)=C1
FC1=CC=CC(=C1)[C@@H]1OC2=CC=CC=C2C2=NC3=NC=NN3[C@@H]([C@H]12)C1=CC=CN=C1
O1[C@@H]([C@@H]2[C@H](N3N=CN=C3N=C2C2=C1C=CC=C2)C1=CC=CN=C1)C1=CC=CS1
BrC1=CC=C(C=C1)C1=NN2C(S1)=NN=C2C(=O)N1CCCC1
C[C@H]1CN(C[C@H](C)O1)C(=O)C1CCN(CC1)C1=NC=NC2=C1C(C)=C(C)S2
CC1=C(C=CC=C1C(=O)NC1=CC=C(Br)C=N1)[N+](O)=O
FC(F)(F)C1=NC2=C(C=CC3=[NH+]C(=CN23)C2=NN=CO2)C(=C1)C(F)(F)F
CN1C(SCC2=CC(Br)=CC=C2)=[NH+]C2=C1C(=O)N(C)C(=O)N2C
O=C1N([C@H](C2=C1OC1=CC=CC=C1C2=O)C1=CC=C[NH+]=C1)C1=NC=CS1
O=C1N([C@@H](C2=C1OC1=CC=CC=C1C2=O)C1=CC=CN=C1)C1=CC=CC=[NH+]1
C1CCN(C1)C1=NN=NC2=C1C1=C(S2)C2=C(CCCC2)C(=[NH+]1)N1CCOCC1
CN1C2=CN(C(=C2C(=O)N(C)C1=O)C1=CC=C(F)C=C1)C1=C[NH+]=C2C=CC=CC2=C1
CN1C2=C(N(C=[NH+]2)[C@H](C2=CC=CC=C2)C2=CC=CC=C2C)C(=O)N(C)C1=O
C[C@@H](N1C=[NH+]C2=C1C(=O)N(C)C(=O)N2C)C(=O)C1=CC(C)=CC=C1C
CCOC(=O)N1CCN(CC1)C(=O)C1=CC2=C(S1)[NH+]=C1C=C(C)C=CC1=C2
CC1=NC(N2CCN(CC2)C(=O)C2=CC=CO2)=C2OC3=CC=CC=C3C2=[NH+]1
CC1=[NH+]C2=C(C=CC(=C2)C(=O)N2CCC3(CC2)OCCO3)N1C1=CC(C)=CC=C1
CN1C=C(C)C(=N1)C(=O)N1CCN(CC1)C1=[NH+]C2=C(S1)C=CC=C2C
C([NH+]1CCCCC1)C1=NN=C2SC(=NN12)C1=CC2=C(O1)C=CC=C2
C[C@@]12C[C@@H](CC(C)(C)C1)N(C2)C(=O)C1=COC(CN2C=[NH+]C3=C2C=CC=C3)=N1
CCN1C=C(C=N1)C(=O)N1CCC2=C(C1)[C@H]([NH+]=N2)C1=CC=C(Cl)C=C1
CN1C(=O)C2=C(SC3=C2CCCC3)N=C1N1CCN(CC1)C1=CC=CC=[NH+]1
CC1=CN2C(=O)C=C(CN3CCN(CC3)C3=CC=CC=[NH+]3)N=C2C=C1
CCOC1=CC=CC=C1[C@H]1[C@@H]2[NH+]=C3C=CC=CC3=C2C[C@@H]2N1C(=O)CN(C)C2=O
C[C@H]1N=NC(C)=C1S(=O)(=O)N1CC[C@H]2[NH+]=C3C=CC(F)=CC3=C2C1
ClC1=CC=C(C=C1)N1C[C@H](CC1=O)C(=O)\\N=C1/N=C2C=CC=CC2=[NH+]1
CC1=CC=C(C=C1C)C1=C[C@@H](N=N1)C(=O)N1CCN(CC1)C1=CC=CC=[NH+]1
CC(C)N1C(=O)N(C)C2(CCN(CC3=C4C=CC=CC4=[NH+]C3)CC2)C1=O
O=C(N1CCC2=C3C=CC=CC3=[NH+][C@H]2[C@@H]1C1=CC=CC=N1)C1=CN2C=CC=CC2=N1
O=C(N1CCC2=C3C=CC=CC3=[NH+][C@H]2[C@H]1C1=CC=CC=N1)C1=CN2C=CC=CC2=N1
O=C(NC1=CC=CC2=C1CCCC2)C1=CN=C2C=CC=CN2C1=O
C[C@@H]1N2C3=CC=CC=C3N=C2S(=O)(=O)[C@@H](C2=CC=CC=C2)[C@]1(C)O
C[C@H]1N2C3=CC=CC=C3N=C2S(=O)(=O)[C@@H](C2=CC=CC=C2)[C@@]1(C)O
O=C(N1CCC2(CC1)NC(=O)C(=N2)C1=CC=CC=C1)C1=CC=CC=C1
CC1=CN2C(S1)=NC(C)=C2\\C=C(/C#N)C1=NC2=C(N1)C=CC=C2
CN1N=CC(CN2C(=S)NC3=C(C(C)=C(C)S3)C2=O)=C1C
BrC1=CNC(=C1)C(=O)N1CCN(CC1)C1=CC=CC=N1
CC1=CC=C(N2N=C(C([O-])=O)C(=[OH+])C=C2C)C(Br)=C1
C[C@]1(CCS(=O)(=O)C1)NC(=O)C1=CC(Cl)=NC2=CC=CC=C12
CN1C(=O)[C@@](C)(SC2=CC=CC=C12)C(=O)NC1=CC(C)=CC=N1
CC1(C)SC[C@@H](N1C=O)C(=O)NC1=NC2=C(CCCC2)S1
BrC1=CC2=C(OCCO2)C=C1C(=O)NC1=CC=NC=C1
BrC1=CC=C(Br)C(=C1)N1C(=O)NC(=O)C1=O
CC1=CC=C\\C(N1)=N\\S(=O)(=O)C1=CC(Br)=CN=C1
CC1=CC(NC(=O)C2=CN3C=CC=NC3=N2)=CC=C1Br
ClC1=C(N2C=CC=N2)C(NC(=O)N2CCSCC2)=CC=C1
O=C(NC1=CC(=CC=C1)C(=O)N1CCSCC1)N1CCCC1
FC(F)(F)C1=NN2[C@H](C3=CC=CS3)C3=C(CCCC3=O)NC2=N1
FC1=CC=C(C=C1)C1=CSC2=C1C(=O)NC(=N2)C1=CN=CC=N1
BrC1=CC=CC(NC(=O)C2=CC=C3N=CC=NC3=C2)=N1
CC1=CC(C)=C(C)C(=C1C)S(=O)(=O)N1CCC2=C(C1)N=CN2
ClC1=CC(NC(=O)N2CCSCC2)=CC=C1N1C=CC=N1
O=C(N[C@@H]1CCS(=O)(=O)C1)N1CCC[C@H](CC1)C1=CC=CC=C1
CC1=C(C(=O)N2CCC[C@]3(CC2)OC2=C(C=CC=C2)C=C3)C(C)=NN1
ClC1=CC=C(Cl)C(=N1)C(=O)N[C@@H]1CCCS(=O)(=O)C1
CN1C(=O)N(C)C2=C([C@H](C3=C(N2)C2=CC=CC=C2C3=O)C2=CC=C[NH+]=C2)C1=O
N=C1O[C@]23CCCC[C@@H]2[C@@]1(C#N)C(C#N)(C#N)[C@H](O3)C1=CC=CC=[NH+]1
O=C(NC1=CC=CC=C1)N1CCN2C=CC=C2[C@@H]1C1=CC=C[NH+]=C1
CN1N=C(C(=O)NC2=CC=C(C)C=[NH+]2)C2=C1C1=C(OC2)C=CC=C1
O=C1C[C@H](CC2=C1[C@H](N1N=CN=C1N2)C1=CC=C[NH+]=C1)C1=CC=CS1
C[C@H](N1CNC2=C(C1)C(=O)[NH+]=C1S[C@@H](C)CN21)C1=CC=CC=C1
CSC1=[NH+]C(=O)C2=C(NC(=O)C[C@@H]2C2=CC(F)=CC(F)=C2)N1C
C[C@@]1(CC[NH2+]C1)C(=O)N1CCN(CC1)C1=NC=C(Br)C=N1
O=C1NCC(=O)N2[C@H]1CC1=C3C=CC=CC3=[NH+][C@@H]1[C@H]2C1=CC=CC=C1
CCN1C([O-])=C(C(=O)N=C2[NH+]=C3C=CC=CC3=[NH+]2)C(=O)C2=C1C=CC=C2
O=C1C[C@@H]([C@@H]2[C@@H](CN1)[NH+]=C1C=CC=CN21)C1=CC=C[C@H]2N=CC=C12
ClC1=N[C@H]2SC=CN2[C@H]1[C@H]1CC(=O)NC2=C1C=C1C[NH+]=NC1=C2
CNC(=O)N1CCN(CC1)C(=O)C1=CC=C2N(C(C)=[NH+]C2=C1)C1=CC=CC=C1
O=C(N1CC[C@@H]2CC[C@H](C1)[NH2+]2)C1=CC(=NC2=C1C=CC=C2)C1=CC=CN=C1
CC1=CC=C(S1)S(=O)(=O)N=C1C=CC(C=C1)=C1NCC=[NH+]1
C[C@H]1CN(CCN1C(=O)C1=CC=C2N=CNC2=C1)C1=CC=CC(C)=[NH+]1
C[C@H]1CC[N@H+](CC1)C1=CC=C(NC(=O)N2CCN(CC2)C(=O)N(C)C)C=C1
C[C@@H]1COC[C@@H](C)[NH+]1CC1=NC2=C(C3=C(CCC3)S2)C(=O)N1
O=C(N[C@H]1CS(=O)(=O)C[C@@H]1[NH+]1CCCCC1)C#CC1=CC=CC=C1
O=C1N(CC2=CN3C=CSC3=N2)C=NC2=C1C1=C(C[NH2+]CC1)S2
CC1=NC2=C(N1)C=CC(=C2)C(=O)N1CCCN(CC1)C1=CC=[NH+]C=C1C
C[C@@H]1C[N@H+](C)C2=CC=CC=C2CN1C(=O)NCC1=NC(C)=NC=C1
C[C@H]1C[N@@H+](C)C2=C(CN1C(=O)NCC1=CN=C(C)S1)C=CC=C2
C[C@@H]1[C@@H](C)[S@@](=O)CCN1C(=O)NC1=CC=C(C=C1)[NH+]1CCCCC1
CC[C@H]1C[N@@H+](C)C2=C(CN1C(=O)C1=NNC=C1Br)C=CC=C2
CC1=CC=C(C=C1)C1=CSC(=N1)[C@H]1C(=[NH2+])NC(S)=C(C#N)C11CCCCC1
COC1=CC=C(C=C1)C1=NN2C=NC3=C(C4=C(S3)C(C)(C)[NH2+]C(C)(C)C4)C2=N1
BrC1=CC=C(C=C1)[C@@H]1OC2=CC=CC=C2C2=C1[C@H](N1N=CN=C1N2)C1=CC=C[NH+]=C1
CC1=CC=C2O[C@H](C3=CC=CS3)C3=C(NC4=NC=NN4[C@@H]3C3=CC=C[NH+]=C3)C2=C1
CN1N=CC(Br)=C1[C@H]1NC2=C(SC3=C2C(C)=CC(=[NH+]3)C(F)(F)F)C(=O)N1
ClC1=CC=C(C=C1)C1=NNC(C2=CC=[NH+]C=C2)=C2C=C(Br)C=CC2=N1
CN1CC=C2[C@@H](C1)[C@@H](C1=CC=C(C=C1)C1=CC=CC=C1)C(C#N)(C#N)C([NH3+])=C2C#N
NC1=C2SC3=C(C2=[NH+]C(=S)S1)C1=C(CCCC1)C(=N3)N1CCOCC1
ClC1=CC(Br)=CC=C1NC(=O)N1CCN(CC1)C1=CC=CC=[NH+]1
CC1=[NH+]C2=C(C=C1)C(NC(=O)C1=CC(I)=CC=C1)=CC=C2
CCN1CC=C2[C@@H](C1)[C@H](C1=CC=CC(Br)=C1)C(C#N)(C#N)C([NH3+])=C2C#N
C[N@H+]1CCC2=C(C1)SC([NH+]=CC1=CC(Br)=CC(Cl)=C1[O-])=C2C#N
BrC1=CC2=C(NC=C2\\C=C2\\SC(=[NH+]C2=O)N2CCCCC2)C=C1
CN1[NH+]=C(C(=C1N)C1=CC(Br)=CC=C1)C1=CC=CC(I)=C1
[NH3+]C1=CC(=NC1)C(=O)NC1=C(Br)C=C(Br)C=C1Br
CC1=NN(C2=C1[C@H](C1=CC=C(Br)S1)C(C#N)=C([NH3+])O2)C1=CC=CC=C1
CC1=CC(C)=C(NC(=O)C2=C(N)C3=C(S2)[NH+]=C2CC(C)(C)CC(=O)C2=C3)C(C)=C1
FC1=C([C@@H]2C[C@@H]([NH+]=C3N=CNN23)C2=CC=C(I)C=C2)C(Cl)=CC=C1
FC1=CC=C(Br)C=C1[C@H]1C=C([NH+]=C2N=NNN12)C1=CC=CC(Br)=C1
BrC1=CC=C(C=C1)C1=C[C@@H](N2NN=NC2=[NH+]1)C1=CC=CC(Br)=C1
CC1=CC=CC(NC(=O)N2CCN(CC2)C2=[NH+]C3=C(S2)C(C)=CC(C)=C3)=C1
CC1=CC=C(C)C2=C1SC(=[NH+]2)N1CCN(CC1)C(=O)NC1=CC=CC=C1F
CC1=CC=C2\\C(C=CNC2=C1C)=[NH+]\\C(=O)C1=CC=C(C=C1)N1C(=O)C2=C(C=CC=C2)C1=O
OC1=NC2=C([NH+]=CN2C2=CC=CC(Br)=C2)[C@H](C1)C1=CC(O)=CC=C1
NC1=C(Br)C=[NH+]N1CC1=CC(Br)=C(Br)O1
FC1=CC=C(Br)C(=C1)C(=O)NC1=C2[NH+]=CC=CC2=CC(Cl)=C1
CC1=NC2=CC=C(C=C2N=C1C)C(=O)NC1=CC=CC(=C1)C#CC1=CC=CC=[NH+]1
NC1=[NH+]C(=NC2=NC3=C(C(=O)CCC3)C([C@@H]3CCC=CC3)=C12)N1CCCCC1
NC1=[NH+]C(=NC2=NC3=C(C(=O)CCC3)C([C@H]3CCC=CC3)=C12)N1CCCCC1
[NH3+]C1=C(C#N)C2=CC[C@@H](C[C@H]2[C@@H](C2=CC=CC=C2)C1(C#N)C#N)C1=CC=CC=C1
CC1=[NH+]C2=C(C(N)=C(S2)C(=O)N2C3=CC=CC=C3C=CC3=C2C=CC=C3)C(C)=C1
NC1=C(NC2=CC=C(F)C=C2Br)C2=C(C=CC(Br)=C2)[NH+]=C1
CC1=C(CC2=C(Br)C=C(C)C=C2Br)SC(N)=[NH+]1
[NH3+]C1(CCCCC1)C(=O)NC1=CC(Br)=CC=C1Br
N1C=[NH+]C2=NC3=C([C@@H](OC4=C3C=CC=C4)C3=CC=CS3)[C@@H](N12)C1=CC=CC=C1
CC1=C2[C@H]([C@@H]3C(=O)CC(C)(C)C=C3[NH+]=C2N(N1)C1=NC(C)=CC(C)=N1)C1=CC=CS1
BrC1=C\\C(=C2\\NNC(=CS2)C2=CC=[NH+]C=C2)C(=O)C(Br)=C1
FC1=CC=C(Br)C=C1[C@@H]1C[C@@H]([NH+]=C2N=CNN12)C1=CC=C(Br)C=C1
ClC1=CC=C([C@@H]2C=C(N=C3[NH+]=CNN23)C2=CC=C(Br)C=C2)C(Cl)=C1
ClC1=CC=C(C=C1)C1=C[C@H](N2NC=NC2=[NH+]1)C1=CC=C(Br)O1
FC1=CC=C(Br)C=C1[C@@H]1C=C([NH+]=C2N=NNN12)C1=CC=C(Br)C=C1
ClC1=CC=C(C=C1)[C@H]1CC(=O)C2=C(C1)N=C1[NH+]=CNN1[C@@H]2C1=CC=CC(Br)=C1
ClC1=CC=C(C=C1)C1=C[C@@H](N2NN=NC2=[NH+]1)C1=CC=C(Br)C=C1
CC1=CC=C2NC(=[NH+]C2=C1)N1CCN(CC1)C(=O)NC1=CC=C(Cl)C(Cl)=C1
CC1=C2[C@@H](OC([NH3+])=C(C#N)[C@@H]2C2=CC=CC(I)=C2)N=N1
CC1=CC2=[NH+][C@@H]([NH+]=C2C=C1)C(=C/C1=CC=C([O-])C(I)=C1)\\C#N
CC1=C([NH3+])C=C(S1)C(=O)NC1=C(Br)C=C(Br)C=C1Br
C[C@H](O)C1=[NH+]C2=CC(N)=CC=C2N1C1=CC(Br)=CC=C1Br
C[C@@H](O)C1=[NH+]C2=CC(N)=CC=C2N1C1=CC=C(Br)C=C1Br
CC1=[NH+]N(CC2=CC=C(Br)S2)C(N)=C1I
CN1C(=S)S\\C(=C\\C2=CC=C3[NH+]=CC=CC3=C2)C1=O
O=C(N1CC[NH+](CC1)C1CCCC1)C1=CC=C(C=C1)C#N
C[C@H]1C[C@H](C)CN(C1)C(=O)CN1C(=O)CSC2=C1C=CC=[NH+]2
O=C(C[N@H+]1[C@H]2CC[C@@H]1C1=C(C2)N=NS1)N1CCCCC1
CC1=CC=C(C=C1)[C@@]1(O)CN(C2=[N+]1CCCS2)C1=CC=CC=C1
C[C@@H]1C[C@@H](C)CN(C1)C(=O)C1=CC=C(N=C1)N1C=C[NH+]=C1
CC1=CC=C(C)C(=C1)N1C[C@@](O)(C2=CC=CS2)[N+]2=C1CCCCC2
CC1=CC=C(C=C1)N1C[C@](O)(C2=CC=CC=C2)[N+]2=C1CCCCC2
C[C@H]1CN(C(=O)NC2=CC=CC=C2)C2=C(C=CC=C2)[N+]2=C1SC=C2
BrC1=CC=C(C=C1)C(=O)[C@]12C[N@]3C[N@](C[N@H+](C3)C1)C2
CN1C(=S)N(C)C(=O)C(=CC2=C3C=CC=CC3=[NH+]C2)C1=O
CC(=O)N1CCN(CC1)C(=O)CC1=C(C)[NH+]=C2C=CC=CC2=C1C
O=C(N1CCCCC[C@H]1C1=CC=[NH+]C=C1)C1=NSN=C1
OC1=C(SC2=C1C=CC=C2)\\C=[N+](\\C=O)C1=CC=CC2=C1C=CC=C2
CC1=NC2=C(S1)C=CC(NC1=CC=C3C=CC=CC3=[N+]1C)=C2
BrC1=CC=CC(=C1)C(=O)N1CCN(CC1)C1=CC=[NH+]C=C1
CC(C)[C@H](Br)C(=O)N1CCN2C=C[NH+]=C2C1
FC1=CC=C(Br)C=C1C(=O)N1CCN2C=C[NH+]=C2C1
CN1C=C(Br)C=C1C(=O)N1CCN2C=C[NH+]=C2C1
O=C([C@H]1C=C2C=CC=CC2=[NH+]1)N1CCC[C@H](C1)C(=O)N1CCSCC1
O=C([C@@H]1C=C2C=CC=CC2=[NH+]1)N1CCN(CC1)C(=O)C1=CC=CS1
CC1=CC=CN2C(=O)C(=C[NH+]=C12)C(=O)N1CCCCCC1
CN1CCN2CCN(CC3=[NH+]C4=C(CCCC4)S3)C[C@@H]2C1=O
CN1C=C[NH+]=C1CN1C=C(I)C=N1
CC(C)C1=NC=C2CCN(CC2=N1)C1=NC=[NH+]C2=C1CCC2
CC1=C(C#N)C2=[NH+]C3=C(C=CC=C3)N2C(O)=C1\\C=N\\C1=CC=C(I)C=C1
FC(F)(F)C1=C2C[C@@H](CCC2=[NH+]C2=C1C1=C(S2)C(=O)NC(=O)N1)C1=CC=CC=C1
BrC1=CC=C(NC(=O)C2=CC=C(I)C=C2)[NH+]=C1
CC1=CC(Br)=C(NC(=O)C2([NH3+])CCCCC2)C(Br)=C1
BrC1=CC(Br)=C(N[C@H]2C[N@H+]3CC[C@H]2CC3)C(Br)=C1
BrC1=CC(Br)=C(NC(=O)[C@@H]2CCCC[NH2+]2)C(Br)=C1
BrC1=CC(Br)=C(NC(=O)[C@H]2CCC[NH2+]2)C(Br)=C1
CC1=C(OC2=CC=C(Br)C=C12)[C@@H]([NH3+])C1=CC=CC=C1Br
CC1=CC=C(\\N=C\\C2=C(O)C(Br)=CC3=C2C2=C(CCCC2)O3)[NH+]=C1
CN1[C@H]2CC[C@@H]1[C@@H]1[C@H](C3=CC=CC=C3C(F)(F)F)C(C#N)(C#N)C([NH3+])=C(C#N)C1=C2
BrC1=CC=C(C=C1)[C@@H]1C=C([NH+]=C2N=NNN12)C1=CC=C(Br)C=C1
[NH3+][C@H](C1=CC=C(Br)O1)C1=C(Br)SC(Br)=C1
NC1=CC(=[NH+]N1C1=CC=C(Br)C=C1)C1=CC=C(Br)O1
CN1C2=C(C=C(Br)C=C2)[NH+]=C1C1=CC=C(Br)C=C1N
CC1=CC=CC=C1[C@H]1C[C@@H](NC2=[NH+]C(N)=NN12)C1=CC=C(Br)C=C1
N1C=[NH+]C2=NC3=C([C@@H](OC4=C3C=CC=C4)C3=CC=CS3)[C@@H](N12)C1=CC=CC=C1
FC1=CC=C(Br)C=C1[C@H]1C[C@@H]([NH+]=C2N=CNN12)C1=CC=C(Br)C=C1
FC1=CC=C(C=C1Br)[C@H]1C[C@H](N=C2[NH+]=CNN12)C1=CC=C(Br)C=C1
FC1=CC=C(C=C1)C1=C[C@H](N2NN=NC2=[NH+]1)C1=CC(Br)=CC=C1F
[O-]C(=O)C1=CC(=NC2=C[C@H]3[NH+]=C4C=CC=CC4=C3C=C12)C1=CC=C2C=CC=CC2=[NH+]1
[NH3+]C1=C(SC=C1)C(=O)NC1=C(Br)C=C(Br)C=C1Br
[NH3+]C1(CCCCCC1)C1=NOC(=N1)C1=CC=C(I)C=C1
[NH3+][C@@H](C1=CC2=C(O1)C(Br)=CC=C2)C1=CC=C(Br)S1
C[NH2+][C@@H]1C[C@@H]2CC[C@H](C1)N2C1=C(Br)C=C(C)C=C1Br
CN1C2=C(C=C(F)C=C2)[NH+]=C1C1=CC(Br)=CC(Br)=C1N
NC1=[NH+]C2=C(S1)[C@@H](CC(=O)N2)C1=CC=C(F)C(Br)=C1
NC(=S)C1=C[NH+]=C2C=CC=CC2=C1NC1=CC=CN=C1
CC1=CC=C(C(=O)NC2=NC=C(S2)C#CC[NH3+])C(C)=C1
CCC1=CC=C(C=C1)C(=O)NC1=NC=C(S1)C#CC[NH3+]
COC1=CC=C(C=C1)C(=O)NC1=CC=C(C=C1)C#CC[NH3+]
CC1=CC(C(=O)NC2=CC=C(C=C2C)C#CC[NH3+])=C(C)O1
[NH3+]CC#CC1=CC=CC=C1NS(=O)(=O)C1=CC=CC=C1
CC1=CC=C(C(=C1)C#CC[NH3+])S(=O)(=O)NC(C)(C)C
[NH3+]CC1=CC=C(C=C1)C(=O)NC1=NC2=C(CCCC2)S1
NC1=CC(Br)=CN=C1N[C@@H]1CC[N@@H+]2CCC[C@H]12
C[C@@H](NC(=O)C1=C(C)C=CO1)C1=CC(=CC=C1)C#CC[NH3+]
NC1=CC=[NH+]C(=C1)C(=O)NC1=CC=CC(Br)=C1
NC1=CC=C(C=[NH+]1)C(=O)NC1=CC=C(Br)C=C1Cl
CC1=CC(Br)=CC=C1N1C(CO)=[NH+]C2=C1C=CC(N)=C2
C[C@@H](N1C(CO)=[NH+]C2=C1C=CC(N)=C2)C1=CC=C(C)S1
CC1=C(SC(N)=[NH+]1)C(=O)NC1=CC=CC2=C1C=CC=C2
CC1=[NH+]C=C(N)C=C1C(=O)NC1=C(F)C(F)=CC(F)=C1
CC1=CC(Br)=CC=C1C(=O)NC1=CC=C(N)[NH+]=C1
[NH3+][C@@H]1CCC[C@@H](C1)C(=O)NC1=CC=C(C=C1Br)C#N
[NH3+][C@@H]1CCC[C@@H](C1)C(=O)NC1=C(C#N)C2=C(CCC2)S1
CC1=CC=C(NC(=O)C2=CC(N)=CC=[NH+]2)C=C1Br
NC1=CC(=CC=[NH+]1)C1=NC2=CC=C(Br)C=C2N1
NC1=CC=[NH+]C=C1C(=O)NC1=CC=CC(=C1)C(F)(F)F
[NH3+][C@]1(CCOC1)C(=O)NC1=CC=C(I)C=C1
NC1=NC(=[NH+]C=C1I)C1=CC=C(O)C=C1
NC1=C(C#N)[C@@H](C2=CC=CS2)C(C#N)=C2NC3=C(C=CC=C3)N12
NC1=C(C#N)[C@H](C2=CC=CS2)C(C#N)=C2NC3=C(C=CC=C3)N12
CC[C@@]1(C)CC2=C(CS1)SC1=C2C(=O)N(C)C(NN)=N1
NC(=O)C1=C(NC(=O)C2=CC=C(C=C2F)C#N)SC2=C1CCC2
COC(=O)C1=CC(N)=C2C(I)=NNC2=C1
CC1=CC=C(NC(=O)C2=CC=C(C=C2)S(N)(=O)=O)C(Cl)=C1
NC1=C2C=CC=CC2=NC(=S)N1NC(=O)C1=CC=CC=C1Cl
NNC(=O)C1=CC=CN2C=C(N=C12)C1=CC=C(Br)C=C1
CCN1CCC2=C(C1)C=C1C(N)=C(SC1=N2)C(=O)NC(C)C
CC1=C(OC=C1)C(=O)NC1=NC(=CS1)C1=CC=C(N)C=C1
NC1=C(N2CCNC(=O)C2)C2=C(C=CC(Br)=C2)N=C1
C[C@H](NC1=CC2=C(NC(=O)N2)C=C1Br)C1=CC=CN=C1
C[C@H](NC1=CC2=C(NC(=O)N2)C=C1Br)C1=CC=CN=C1
CC1=C(SCC2=NC3=C(SC=C3)C(=O)N2)SC(N)=N1
CC(C)S(=O)(=O)\\N=C1\\NC(=CS1)C1=CC=C(N)C=C1
CC1=CC=CC(=C1)C(=O)NC1=CC=C(C=C1C)S(N)(=O)=O
CN1C(=CC2=C1C=CS2)C(=O)NC1=CC=C(C=C1)C(N)=O
CNC(=O)NC(C)(C)C(=O)NC1=CC=C(Br)C=C1
NC(=O)C1=NN2[C@@H](C[C@H](NC2=C1)C1=CC=CC=C1)C(F)(F)F
CC1=CC(N)=CC(=C1)S(=O)(=O)NC1=CC(=CC=C1C)C#N
C[C@H](N1N=C(C)C(Cl)=C1C)C(=O)NC1=CC=C(N)C=C1Cl
C[C@H](NC(=O)C1=CC(N)=NC(Cl)=C1)C1=C(C)OC(C)=C1
CC1=C(SC(N)=N1)C1=NC2=CC(Br)=CN=C2N1
C\\C(=N\\NC1=NNC(=S)N1)C1=CC=C(Br)C=C1
CC1=NC(=CN1)C1=CC(=NC(N)=C1C#N)C1=CC(C)=CC=C1C
CC1=CC=CC(N1)=[NH+]C(=O)C1=C(F)C(F)=C(F)C(F)=C1F
CC1=[NH+]C(NC(=O)C2=CC(Br)=CC=C2)=CC=C1
CC1=[NH+]C(NC(=O)C2=CC=CC=C2)=CC=C1Br
BrC1=CC(=CC(Br)=C1)C(=O)NC1=CC=[NH+]C=C1
CC1=C(C)C(=CS1)C(=O)NC1=CC=C(Br)C=[NH+]1
O=C1C[C@@H](CC(=[OH+])\\C1=C1/NCCS1)\\C=C\\C1=CC=CC=C1
CN(C1CC[NH2+]CC1)C(=O)C1=CC=CC=C1I
FC1=CC(Br)=CC=C1[C@@H](C#N)N1CC[NH2+]CC1
BrC1=CC=C(S1)C(=O)\\[NH+]=C1\\NCCS1
CC1=CC=C(C(=O)NC2=CC=C(Br)C=C2F)C(C)=[NH+]1
FC(F)(F)[C@]12CC(=NCC[N@H+]1CCN2)C1=CC=CS1
CN1C(=[NH2+])[C@H](N=C1C1=CC=CC=C1)C1=CC=CC=C1Br
CC1=C(C)C(=CC=C1)N1CCN(CC1)[C@H]1CCCC[NH2+]C1
CC[C@]1(CCC[NH2+]C1)C(=O)N1CCSC2=C1C=CC=C2
BrC1=CC=C(C=C1)C(=O)N1CCCC[C@H]1[C@@H]1CCC[NH2+]1
FC1=C(F)C(=CC=C1)C(=O)N1CCCC2(CC[NH2+]CC2)CC1
C[C@H]1C[NH2+]C[C@H](C)N1C(=O)C1=CC=C(Br)S1
C[C@H]1C[NH2+]C[C@@H](C)N1CC1=CSC(=N1)C1=CC=CC=C1
O=C([C@@H]1CC11CC[NH2+]CC1)N1CCSC2=C1C=CC=C2
CNC1=NC=[NH+]C(C2=CC=CC=C2)=C1I
C[C@H]1CCC[C@H]1NC1=NC=[NH+]C=C1I
C[C@H]1C[NH2+][C@@H](CN1CC1=CC=CC(C)=N1)C1CCCCC1
CN([C@@H]1C[C@@H]2CC[C@H](C1)[NH2+]2)C1=NC(Br)=CS1
C[C@@H](N1CCC[NH2+][C@@H](C1)C1=CC=CC=C1)C1=NC=CS1
C[C@H]1CN([C@@H](C)C[NH2+]1)C(=O)C1=CC(F)=CC(Br)=C1
CCOC(=O)C1=C(C)OC(N)=C(C#N)[C@H]1C1=CC=C[N+](C)=C1
O=CC1=C(NC(=O)N1C1=CC=CC=C1)[N+]1=CC=C(C=C1)C1=CC=NC=C1
CNC(=O)C1=CC2=C(N=C3C=CC=CN3C2=O)[N+](C(C)C)=C1N
CCOC(=O)C1=CC2=C(N=C3C=CC(C)=CN3C2=O)[N+](CC)=C1N
C[C@H](C(=O)NC(=O)NCC(F)(F)F)[N+]1=CC=C2C=CC=CC2=C1
O=C(NC1=CC=CC=C1)C1=CC=C(C[N@@+]23CC[N@@](CC2)CC3)C=C1
C[C@@H](NC(=O)[C@H](C)[N@@+]12CC[N@@](CC1)CC2)C1=CC=CC2=C1C=CC=C2
O=C(NC1=C(C#N)C2=[N+](C1)C=CC=C2)NC1=CN2C=CC=CC2=C1C#N
NC1=[N+](CC(=O)N[C@]23C[C@H]4C[C@H](C[C@H](C4)C2)C3)C=CS1
O=S(=O)(NC1CCS(=O)(=O)CC1)[C@@H]1CCC[NH2+]C1
[NH3+]CC#CC1=CC=C(C(=O)N2CCS(=O)(=O)CC2)C(F)=C1
CC(C)[NH+]1CCN(CC1)C(=O)N1CC[NH+](CC([O-])=O)CC1
[NH3+]CC#CC1=CN=CC(=C1)C(=O)N1CCS(=O)(=O)CC1
O=S(=O)(N[C@@H]1CCC[NH2+]C1)C1CCS(=O)(=O)CC1
CC1=CC=C(CNC(=O)C[N+]2=CC=C3CCCCC3=C2)C=C1
CC[C@@]1(CC[NH2+]C1)C(=O)N1CCN(CC(=O)N(C)C)CC1
[NH3+]C[C@]1(CCS(=O)(=O)C1)N1CC[C@H](C1)N1CCOCC1
O=C(N1CC[C@@H](C1)N1CCOCC1)C(=O)N1CC[NH2+]CC1
CC(C)[C@@H]1N=NC2=C1CN(CC2)C(=O)\\C=C1\\C[N+]2=CCS[C@H]2N1
OCCN([C@@H]1CCS(=O)(=O)C1)C(=O)[C@H]1CC11CC[NH2+]CC1
O=C(NC1=CC=CC=[N+]1CC1=CC=CC=C1)C1=CC2=NNN=C2C=C1
COC1=[N+]2C(SC3=NC4=CC=C(OC)C=C4C=C3C2=N)=NN1
CN\\C(S)=C(\\C(=O)C1=CC(C)=CC=C1C)[N+]1=CC=CC(C)=C1
C[C@@H](NC(C)=O)C(=O)N1CCC[N@@H+](CC(=O)N2CCCC2)CC1
COCC(=O)N1CCN(CN2[NH+]=C(C)SC2=S)CC1
BrC1=CC=C([N-]S(=O)(=O)[C@@H]2CCS(=O)(=O)C2)C=C1
[O-]C(=O)CN1C(=O)S\\C(=C/C2=CC=C(Br)C=C2)C1=O
CC1=CC=CC2=CC=C(\\C=C3/SC(=S)N(CC([O-])=O)C3=O)N=C12
[O-]C(=O)C1=NC2=NC(=NN2[C@@H](C1)C1=CSC=C1)C(F)(F)F
[O-]\\C(=N/C1=NC=C(Br)S1)C1=CN=C2SC=CN2C1=O
CN1C(=O)C(=C(C)C)C2=CC(=CC=C12)S(=O)(=O)CCC([O-])=O
[O-]C(=O)CCN1CCN(CC1)C(=O)C1=CC=CC=C1Br
[O-]C(=O)[C@H]1CCCN1C(=O)\\C=C\\C1=C(Cl)N=C2SC=CN12
[O-]C(=O)[C@@H]1CSCN1C(=O)C1=CSC(=N1)C1=CC=CS1
[O-]C1=C2C(SC3=C2CCC3)=NC(=S)N1C[C@H]1COCCO1
CN1C=C([N-]S(=O)(=O)C2=C(C)N=C(Cl)S2)C=CC1=O
[O-]C1=CC(=O)[C@H]2SC(SCCN3CCCCCC3)=C(C#N)C2=N1
CN(CC1=CC(Br)=CC=C1)C(=O)C1=CC=C(N=C1)C([O-])=O
[O-]C(=O)CCN1CCN(CC1)C(=O)C1=CC=C(Br)C(F)=C1
[O-]C(=O)C1=NN(CC2=C(Br)C=CS2)C(=O)CC1
[O-]C(=O)[C@H]1CN(CCO1)C(=O)C1=CC=C(Br)S1
[O-]C(=O)[C@H]1CC[C@@H](C[S@@](=O)C2=CC=C(Br)C=C2)O1
CO\\C([O-])=C1/[C@@H](N(C(C)=O)C(=S)N=C1C)C1=CC=C(OC)C=C1
CO\\C([O-])=C1/[C@@H](N(C(C)=O)C(=S)N=C1C)C1=CC=C(OC)C=C1
CN1C2=NC(SCCN3CCCC3)=NC2=C([S-])N(C)C1=O
CCN(C(=O)C1=NC=C(Cl)C(Cl)=C1Cl)C(C)(C)C([O-])=O
CC[C@H]1CC[C@@H]([C@@H](C1)N1CCN(CC1)S(C)(=O)=O)C([O-])=O
CC[C@@]1(CCCN(C1)C(=O)C[C@H]1CCS(=O)(=O)C1)C([O-])=O
CC1=CN=C(C=N1)C(\\[O-])=N\\C1=CC=CC=C1S(=O)(=O)C(F)F

## Sheet: Deep learning test dataset
Molecule	Name	Docking Score	Druglikeness	MolWeight	Mol_ID	Formula	MolWeight	Cat		Synonyms	Target	Form	CAS	PIC50 value
CO[C@@H]1C[C@H](C[C@@H](C)[C@@H]2CC(=O)[C@H](C)\\C=C(C)\\[C@@H](O)[C@@H](OC)C(=O)[C@H](C)C[C@H](C)\\C=C\\C=C\\C=C(C)\\[C@H](C[C@@H]3CC[C@@H](C)[C@@](O)(O3)C(=O)C(=O)N3CCCC[C@H]3C(=O)O2)OC)CC[C@H]1O	Rapamycin (Sirolimus)		No	914.172	2	C51H79NO13	914.172	S1039		N/A	mTOR	Free Base	53123-88-9	5.86939
OC(CN1C=NC=N1)(CN1C=NC=N1)C1=C(F)C=C(F)C=C1	Fluconazole		YES	306.271	28	C13H12F2N6O	306.271	S1331		UK 49858	P450 (e.g. CYP17)	Free Base	86386-73-4	5.86544
CC(O)C1C2C(C)C(SC3CNC(C3)C(=O)N(C)C)=C(N2C1=O)C(O)=O	Meropenem		YES/NO	383.462	33	C17H25N3O5S	383.462	S1381		SM 7338	Antifection	Free Base	96036-03-2	6.12291
Cl.CN1CCN2C(C1)C1=C(CC3=C2C=CC=C3)C=CC=C1	Mianserin HCl		YES	300.826	34	C18H21ClN2	300.826	S1382		ORG GB-94 HCl	Histamine Receptor(HT receptor)	Hydrochloride	21535-47-7	5.82518
CCC1NC(=O)C([C@H](O)[C@H](C)C\\C=C\\C)N(C)C(=O)C(C(C)C)N(C)C(=O)C(CC(C)C)N(C)C(=O)C(CC(C)C)N(C)C(=O)C(C)NC(=O)C(C)NC(=O)C(CC(C)C)N(C)C(=O)C(NC(=O)C(CC(C)C)N(C)C(=O)CN(C)C1=O)C(C)C	Cyclosporine (Neoral)		NO	1202.61	42	C62H111N11O12	1202.61	S1514		Sandimmune, Gengraf, Restasis, Atopica, Sangcya	phosphatase	Free Base	79217-60-0	6.23299
[H][C@]12SCC(\\C=C/C3=C(C)N=CS3)=C(N1C(=O)[C@H]2NC(=O)C(=N/OC)\\C1=CSC(N)=N1)C(=O)OCOC(=O)C(C)(C)C	Cefditoren pivoxil		NO	620.721	79	C25H28N6O7S3	620.721	S1768		Spectracef , Meiact	5-alpha Reductase	Free Base	117467-28-4	6.81262
CCC1=NC=CC(=C1)C(N)=S	Ethionamide		YES	166.243	83	C8H10N2S	166.243	S1777		2-ethylthioisonicotinamide, Trecator SC, Amidazine	Antifection	Free Base	536-33-4	5.95924
[H][C@]1(C)COC2=C(N3CCN(C)CC3)C(F)=CC3=C2N1C=C(C(O)=O)C3=O	Levofloxacin (Levaquin)		YES	361.368	90	C18H20FN3O4	361.368	S1940		Fluoroquinolone	Topoisomerase	Free Base	100986-85-4	6.04614
[H][C@]12C=C(OC)C(=O)C[C@]11CCN(C)[C@H]2CC2=C1C(O)=C(OC)C=C2	Sinomenine (Cucoline)		YES	329.39	97	C19H23NO4	329.39	S2359		Cucoline, Kukoline, Coculine, Sabianine A	Others	Free Base	115-53-7	5.98182
[Br-].[H][C@]12O[C@@]1([H])[C@]1([H])C[C@@H](C[C@@]2([H])[N+]1(C)CCCC)OC(=O)[C@H](CO)C1=CC=CC=C1	Butylscopolamine bromide (Scopolamine butylb		YES/NO	440.371	111	C21H30BrNO4	440.371	S2378		Scopolamine butylbromide, Butylhyoscine	Others	Bromide	149-64-4	6.31058
C[N+](C)(C)C[C@H](O)CC([O-])=O	L-carnitine (Levocarnitine)		YES/NO	161.199	120	C7H15NO3	161.199	S2388		Levocarnitine, Carnitor, vitamin BT, Karnitin	Others	quaternary-N salt	541-15-1	5.82248
O.OS(O)(=O)=O.[H][C@]12CC[C@]([H])(C[C@@H](C1)OC(=O)C(CO)C1=CC=CC=C1)N2C.[H][C@]12CC[C@]([H])(C[C@@H](C1)OC(=O)C(CO)C1=CC=CC=C1)N2C	Atropine sulfate monohydrate		NO	694.833	144	C34H50N2O11S	694.833	S2130		Tropine	AChR	Sulfate monohydrate	5908-99-6	6.23333
[H][C@]12[C@@H](C)C(SC3CN(C3)C3=NCCS3)=C(N1C(=O)[C@]2([H])[C@@H](C)O)C(=O)OCOC(=O)C(C)(C)C	Tebipenem pivoxil (L-084)		NO	497.628	147	C22H31N3O6S2	497.628	S2159		L-084, TBPM-PI, ME1211	Antifection	Free Base	161715-24-8	5.91808
ClC1=CC2=C(C=C1)C(=C1CCNCC1)C1=C(CC2)C=CC=N1	Desloratadine		YES	310.821	149	C19H19ClN2	310.821	S4012			Histamine Receptor	Free Base	100643-71-8	6.25779
[H][C@@]1(CN2CCC1C[C@@]2([H])[C@H](O)C1=CC=NC2=CC=CC=C12)C=C	Cinchonidine		YES	294.391	174	C19H22N2O	294.391	S2282			Antifection	Free Base	485-71-2	6.23453
CC[C@@H]1NC(=O)[C@H]([C@H](O)[C@H](C)C\\C=C\\C)N(C)C(=O)C(C(C)C)N(C)C(=O)[C@H](CC(C)C)N(C)C(=O)[C@H](CC(C)C)N(C)C(=O)[C@@H](C)NC(=O)[C@H](C)NC(=O)[C@H](CC(C)C)N(C)C(=O)[C@@H](NC(=O)[C@H](CC(C)C)N(C)C(=O)CN(C)C1=O)C(C)C	Cyclosporin A		NO	1202.61	176	C62H111N11O12	1202.61	S2286		Cyclosporine A	phosphatase	Free Base	59865-13-3	6.23299
[Cl-].C[N+](C)(C)CC(O)CC(O)=O	DL-Carnitine hydrochloride		YES/NO	197.66	179	C7H16ClNO3	197.66	S2293			Others	Hydrochloride	461-05-2	5.86552
O.O.Cl.[H][C@@]12CCN(C[C@@H]1C=C)[C@@]([H])(C2)[C@H](O)C1=CC=NC2=C1C=C(OC)C=C2	Quinine hydrochloride dihydrate		YES	396.908	238	C20H29ClN2O4	396.908	S2502			Potassium Channel	Hydrochloride dihydrate	6119-47-7	6.09198
Br.[H][C@]12O[C@@]1([H])[C@]1([H])C[C@@H](C[C@@]2([H])N1C)OC(=O)[C@H](CO)C1=CC=CC=C1	Scopolamine hydrobromide		YES	384.265	239	C17H22BrNO4	384.265	S2508			AChR	Hydrobromide	114-49-8	6.33995
Cl.[H][C@@]1(NC(=O)C(=N\\OC)\\C2=CSC(N)=N2)C(=O)N2C(C(O)=O)=C(CSC(=O)C3=CC=CO3)CS[C@]12[H]	Ceftiofur hydrochloride		NO	560.024	245	C19H18ClN5O7S3	560.024	S2543			Antifection	Hydrochloride	103980-44-5	7.26979
OC(=O)C1=CC=CN=C1	Niacin (Nicotinic acid)		YES/NO	123.109	248	C6H5NO2	123.109	S1744		Vitamin B3, Niacinamide, Nicotinic acid	Vitamin	Free Base	59-67-6	5.7973
Cl.[H][C@@]1(CCN(C)C[C@H]1O)C1=C2OC(=CC(=O)C2=C(O)C=C1O)C1=C(Cl)C=CC=C1	Flavopiridol (Alvocidib) HCl	-6.8	YES	438.301	260	C21H21Cl2NO5	438.301	S2679			CDK	Hydrochloride	131740-09-5	6.6099
Cl.CC1=C(O)C(CO)=C(CO)C=N1	Pyridoxine hydrochloride		YES/NO	205.639	262	C8H12ClNO3	205.639	S3113		N/A	Vitamin	Hydrochloride	58-56-0	6.22449
[NaH].[NaH].CC1(C)SC2C(NC(=O)[C@H](C(O)=O)C3=CSC=C3)C(=O)N2C1C(O)=O	Ticarcillin sodium		YES/NO	430.407	289	C15H16N2Na2O6S2	430.407	S3193		N/A	Others	Sodium	29457-07-6	6.15446
CN1C2CCC1CC(C2)OC(=O)[C@H](CO)C1=CC=CC=C1	Hyoscyamine (Daturine)		YES	289.369	321	C17H23NO3	289.369	S4014			AChR	Free Base	101-31-5	6.23333
CO[C@H]1\\C=C\\O[C@@]2(C)OC3=C(C2=O)C2=C(C(O)=C3C)C(=O)C(NC(=O)\\C(C)=C\\C=C\\[C@H](C)[C@H](O)[C@@H](C)[C@@H](O)[C@@H](C)[C@H](OC(C)=O)[C@@H]1C)=C1NC3(CCN(CC(C)C)CC3)N=C21	Rifabutin		NO	847.005	378	C46H62N4O11	847.005	S1741		Mycobutin, Ansamycin, LM 427, Ansatipine	Antifection	Free Base	72559-06-9	6.10768
CO[C@H]1\\C=C\\O[C@@]2(C)OC3=C(C2=O)C2=C(O)C(\\C=N\\N4CCN(C)CC4)=C(NC(=O)C(C)=C\\C=C\\[C@H](C)[C@H](O)[C@@H](C)[C@@H](O)[C@@H](C)[C@H](OC(C)=O)[C@@H]1C)C(O)=C2C(O)=C3C	Rifampin		NO	822.94	379	C43H58N4O12	822.94	S1764		Rifampicin	DNA/RNA Synthesis	Free Base	13292-46-1	5.9478
CO[C@H]1\\C=C\\O[C@@]2(C)OC3=C(C2=O)C2=C(O)C(\\C=N\\N4CCN(CC4)C4CCCC4)=C(NC(=O)C(C)=C\\C=C\\[C@H](C)[C@H](O)[C@@H](C)[C@@H](O)[C@@H](C)[C@H](OC(C)=O)[C@@H]1C)C(O)=C2C(O)=C3C	Rifapentine		NO	877.031	380	C47H64N4O12	877.031	S1760		Cyclopentylrifampicin	DNA/RNA Synthesis	Free Base	61379-65-5	6.20167
O.Cl.Cl.CCO.[H][C@@]12[C@@H](C)C3=CC=CC(O)=C3C(=O)C1=C(O)[C@]1(O)C(=O)C(C(N)=O)=C(O)[C@@H](N(C)C)[C@]1([H])[C@H]2O.[H][C@@]12[C@@H](C)C3=CC=CC(O)=C3C(=O)C1=C(O)[C@]1(O)C(=O)C(C(N)=O)=C(O)[C@@H](N(C)C)[C@]1([H])[C@H]2O	Doxycycline hyclate		NO	1025.87	383	C46H58Cl2N4O18	1025.87	S4163			MMP	hyclate	24390-14-5	5.95124
CCCCCOC1=CC=C(C=C1)C1=CC=C(C=C1)C1=CC=C(C=C1)C(=O)N[C@H]1C[C@@H](O)[C@@H](O)NC(=O)[C@@H]2[C@@H](O)[C@@H](C)CN2C(=O)[C@@H](NC(=O)[C@@H](NC(=O)[C@@H]2C[C@@H](O)CN2C(=O)[C@@H](NC1=O)[C@@H](C)O)[C@H](O)[C@@H](O)C1=CC=C(O)C=C1)[C@@H](C)O	Anidulafungin (LY303366)		NO	1140.24	387	C58H73N7O17	1140.24	S4286			Antifection	Free Base	166663-25-8	6.36869
CCCCCCCCCC(=O)N[C@@H](CC1=CNC2=C1C=CC=C2)C(=O)N[C@H](CC(N)=O)C(=O)N[C@@H](CC(O)=O)C(=O)N[C@H]1[C@@H](C)OC(=O)[C@H](CC(=O)C2=CC=CC=C2N)NC(=O)[C@@H](NC(=O)[C@@H](CO)NC(=O)CNC(=O)[C@H](CC(O)=O)NC(=O)[C@@H](C)NC(=O)[C@H](CC(O)=O)NC(=O)[C@H](CCCN)NC(=O)CNC1=O)[C@@H](C)CC(O)=O	Daptomycin		NO	1620.67	389	C72H101N17O26	1620.67	S1373		LY146032	Others	Free Base	103060-53-3	5.77705
O.[H][C@]12[C@@H](C)C(S[C@@H]3CN[C@H](CNS(N)(=O)=O)C3)=C(N1C(=O)[C@]2([H])[C@@H](C)O)C(O)=O	Doripenem Hydrate		NO	438.52	390	C15H26N4O7S2	438.52	S1374		S-4661	Antifection	Hydrate	364622-82-2	6.2791
CC(C)(CO)[C@@H](O)C(=O)NCCC(=O)O[Ca]OC(=O)CCNC(=O)[C@H](O)C(C)(C)CO	Calcium D-Panthotenate		NO	476.532	394	C18H32CaN2O10	476.532	S4503		D-Pantothenic Acid Calcium	Vitamin	Free Base	137-08-6	5.84428
[H][C@@]1(CCN(C)C[C@H]1O)C1=C2OC(=CC(=O)C2=C(O)C=C1O)C1=C(Cl)C=CC=C1	Flavopiridol (Alvocidib)		YES	401.84	396	C21H20ClNO5	401.84	S1230		NSC 649890 HCl,HMR-1275	CDK	Free Base	146426-40-6	6.6099
CC(C)(CO)C(O)C(=O)NCCCO	DL-Panthenol		YES/NO	205.251	410	C9H19NO4	205.251	S4566		DL-Pantothenol, DL-Pantothenyl alcohol	Others	Free Base	16485-10-2	6.15724
[Na+].[H][C@]12SCC(COC(N)=O)=C(N1C(=O)[C@H]2NC(=O)C(=N/OC)\\C1=CC=CO1)C([O-])=O	Cefuroxime sodium		NO	446.367	422	C16H15N4NaO8S	446.367	S4620			Antifection	Sodium Salt	56238-63-2	6.63466
C[C@H]1COC2=C3N1C=C(C(=O)C3=CC(=C2N4CCN(CC4)C)F)C(=O)O	Levofloxacin hydrate		YES	361.368	424	C18H20FN3O4R	361.368	S4604		Levofloxacin hemihydrate, Levaquin hydrate, Tavanic hydrate, Quixin hydrate, Iquix hydrate,	Topoisomerase	hydrate	138199-71-0	6.04614
[H][C@@]12CCN(C[C@@H]1CC)[C@]([H])(C2)[C@@H](O)C1=C2C=C(OC)C=CC2=NC=C1	Hydroquinidine		YES	326.433	431	C20H26N2O2	326.433	S4658		Dihydroquinidine, Hydroconchinine, Hydroconquinine, Dihydroquinine	Others	Free Base	1435-55-8	6.09198
[H][C@@]12C[C@H](C)CN[C@@]1([H])[C@@H](C)[C@@]1(CC[C@]3([H])C(C(=O)[C@@]4([H])[C@@]3([H])CC=C3C[C@@H](O)CC[C@]43C)=C1C)O2	Jervine	-7.6	YES	425.603	451	C27H39NO3	425.603	S4747		11-Ketocyclopamine	Hedgehog/Smoothened	Free Base	469-59-0	6.27673
OC(=O)C1=CC=CN=C1C(O)=O	Quinolinic acid		NO	167.119	479	C7H5NO4	167.119	S3624		pyridine-2,3-dicarboxylic acid, QUIN	NMDAR	free base	89-00-9	5.82319
CC(C)[C@H](NC(=O)[C@H](CC(O)=O)NC(=O)[C@H](CCCCN)NC(=O)[C@@H](N)CCCNC(N)=N)C(=O)N[C@@H](CC1=CC=C(O)C=C1)C(O)=O	Thymopentin		NO	679.765	489	C30H49N9O9	679.765	S3668		TP5	Immunology & Inflammation related	free base	69558-55-0	5.79436
O.O.OS(O)(=O)=O.[H][C@@]12CCN(C[C@@H]1C=C)[C@]([H])(C2)[C@@H](O)C1=CC=NC2=C1C=C(OC)C=C2.[H][C@@]12CCN(C[C@@H]1C=C)[C@]([H])(C2)[C@@H](O)C1=CC=NC2=C1C=C(OC)C=C2	Quinidine sulfate		NO	782.943	508	C40H54N4O10S	782.943	S3751		Chinidin Sodium, Pitayine Sodium, \u00A6\u00C2-quinine Sodium, (+)-quinidine Sodium	sodium channels	sulfate dihydrate	6591-63-5	6.09198
[H][C@@]1(CN2CCC1C[C@]2([H])[C@@H](O)C1=CC=NC2=CC=CC=C12)C=C	Cinchonine		YES	294.391	510	C19H22N2O	294.391	S2283			Others	free base	118-10-5	6.23453
Cl.OC1=CC=C(CC2NCCC3=CC(O)=C(O)C=C23)C=C1	Higenamine hydrochloride		YES	307.772	524	C16H18ClNO3	307.772	S3960		Higenamine hydrochloride	\u00A6\u00C22-adrenoceptor,\u00A6\u00C11-adrenoceptor	hydrochloride	11041-94-4	5.75698
Cl.[H][C@]12C=C(OC)C(=O)C[C@]11CCN(C)C2CC2=C1C(O)=C(OC)C=C2	Sinomenine hydrochloride		YES	365.851	560	C19H24ClNO4	365.851	S3758		Cucoline hydrochloride, Kukoline hydrochloride, Sabianine A hydrochloride	Immunology & Inflammation	hydrochloride	6080-33-7	5.98182
[H][C@@]12CC=C3C[C@@H](O)CC[C@]3(C)[C@@]1([H])CC1=C(C)C(=CC=C21)[C@H](C)[C@]1([H])NC[C@@H](C)C[C@H]1O	Veratramine	-7.3	YES	409.604	569	C27H39NO2	409.604	S3911		NSC 17821, NSC 23880	Sodium Channel	free base	60-70-8	6.49779
[H][C@@]12[C@H](O)C(OC)=C[C@@]11CCCN1CCC1=CC3=C(OCO3)C=C21	Cephalotaxine		YES	315.364	570	C18H21NO4	315.364	S3912			Others	free base	24316-19-6	6.12331
Cl.[H][C@@]12N3CCC1=C[C@H](O)[C@@H](O)[C@@]2([H])C1=C(C3)C=C2OCOC2=C1	Lycorine hydrochloride		YES	323.771	604	C16H18ClNO4	323.771	S3800		Galanthidine hydrochloride, Amarylline hydrochloride, Narcissine hydrochloride, Licorine hydrochlorid	HCV proteases	hydrochloride	2188-68-3	6.2545
[H][C@@]12CC3=CN(C)C4=CC=CC(=C34)[C@]1(C[C@@H](COC(=O)C1=CN=CC(Br)=C1)CN2C)OC	Nicergoline		YES	484.386	635	C24H26BrN3O3	484.386	S4797			Androgen Receptor	free base	27848-84-6	6.13616
[H][C@]12CN3CCCC[C@]3([H])[C@]([H])(C1)C=C1CCCN[C@@]21[H]	Aloperine		YES	232.364	637	C15H24N2	232.364	S2420		N/A	Others	Free Base	56293-29-9	5.86305
Cl.[H][C@@]12CCCC3=CC=CC(C(=O)N(C1)[C@]1([H])CN4CCC1CC4)=C23	Palonosetron HCl		YES	332.868	641	C19H25ClN2O	332.868	S3050		N/A	5-HT Receptor	HCL	135729-62-3	5.94712
Cl.CN1CC[C@H]([C@@H]1CO)C1=C(O)C=C(O)C2=C1OC(=CC2=O)C1=C(Cl)C=CC=C1	Riviciclib HCL	-6.7	YES	438.301	642	C21H21Cl2NO5	438.301	S8058			CDK	HCl	920113-03-7	6.25949
[H][C@@]12C[C@@]3(O)[C@H](C(=O)C4=CC=C(OC)C=C4)[C@]1([H])[C@@](C[C@@H]3OC)(OC(C)=O)[C@]1([H])[C@H](OC)[C@@]3([H])[C@]22C1N(CC)C[C@]3(COC)CC[C@@H]2OC	Bulleyaconi cine A			627.765	651	C35H49NO9	627.765	S3907		Bulleyaconitine A, Bulleyaconi cine A	Sodium channel	free base	107668-79-1	6.29696
[H][C@@]12N3CCC1=C[C@H](O)[C@@H](O)[C@@]2([H])C1=CC2=C(OCO2)C=C1C3	Lycorine		YES	287.31	683	C16H17NO4	287.31	S3903		Galanthidine, Amarylline, Narcissine, Licorine, Belamarine	acetylcholinesterase	free base	476-28-8	6.2545
CC1=NC=C(CO)C(CO)=C1O	Pyridoxine		YES	169.178	731	C8H11NO3	169.178	S3980		Pyridoxol, Vitamin B6, Gravidox	Others	free base	65-23-6	6.22449
[H][C@@]1(NC(=O)C(=N/OC)\\C2=CC=CO2)C(=O)N2C(C(=O)OC(C)OC(C)=O)=C(COC(N)=O)CS[C@]12[H]	Cefuroxime axetil		NO	510.474	732	C20H22N4O10S	510.474	S4813			Antifection	free base	64544-07-6	6.90575
CN[C@@H]1C2=CC=C(OC3=CC(O)=C(Cl)C(=C3)[C@@H]3NC(=O)[C@@H](CC4=CC=C(OC5=C(O[C@@H]6O[C@@H]([C@@H](O)[C@H](O)[C@H]6NC(=O)CCCCCCCCC(C)C)C(O)=O)C6=CC(=C5)[C@@H](NC3=O)C(=O)N[C@@H]3C5=CC=C(O)C(=C5)C5=C(C=C(O)C=C5O[C@H]5O[C@H](CO)[C@@H](O)[C@H](O)[C@@H]5O)[C@H](NC(=O)[C@@H](NC3=O)[C@H](O)C3=CC(Cl)=C(O6)C=C3)C(=O)NCCCN(C)C)C=C4)NC1=O)C(O)=C2	Dalbavancin		NO	1816.69	761	C88H100Cl2N10O28	1816.69	S4848		zeven	Anti-infection	free base	171500-79-1	5.87617
O.[H]C(=O)C1=C(O)C(C)=NC=C1COP(O)(O)=O	Pyridoxal 5-phosphate monohydrate		YES	265.157	781	C8H12NO7P	265.157	S4871			Vitamin	hydrate	41468-25-1	6.40936
[Na+].[H][C@]12SC(=C(N1C(=O)[C@]2([H])[C@@H](C)O)C([O-])=O)[C@@]1([H])CCCO1	Faropenem Sodium		YES/NO	307.298	801	C12H14NNaO5S	307.298	S4847			Anti-infection		122547-49-3	6.20139
[Na+].[Na+].[H][C@]12SCC(CSC3=NC(C)=C(CC([O-])=O)S3)=C(N1C(=O)[C@H]2NC(=O)C(=N\\OC)\\C1=CSC(N)=N1)C([O-])=O	Cefodizime Sodium		NO	628.632	802	C20H18N6Na2O7S4	628.632	S4870			Anti-infection	disodium salt	86329-79-5	6.5906
COC1=C(NS(=O)(=O)C2=CC=C(N)C=C2)N=CC=N1	Sulfalene(SMPZ)		YES	280.303	805	C11H12N4O3S	280.303	S4976		Butadiene sulfone, 3-Sulfolene	Others	free base	152-47-6	5.76921
Cl.[H][C@](CC(C)C)(NC)C(=O)N[C@@H]1[C@H](O)C2=CC=C(OC3=CC4=CC(OC5=CC=C(C=C5Cl)[C@@H](O)[C@]5([H])NC(=O)[C@]([H])(NC(=O)[C@]4([H])NC(=O)[C@]([H])(CC(N)=O)NC1=O)C1=CC(=C(O)C=C1)C1=C(C=C(O)C=C1O)[C@H](NC5=O)C(O)=O)=C3O[C@@H]1O[C@H](CO)[C@@H](O)[C@H](O)[C@H]1O[C@H]1C[C@](C)(N)[C@H](O)[C@H](C)O1)C(Cl)=C2	Vancomycin HCl (Vancocin)		NO	1485.71	831	C66H76Cl3N9O24	1485.71	S2575			Antifection	HCl	1404-93-9	5.9745
[H][C@]1(OC(=O)C2=C3OCOC3=CC=C12)[C@@]1([H])N(C)CCC2=CC3=C(OCO3)C=C12	(+)-Bicuculline	-6.8	YES	367.352	834	C20H17NO6	367.352	S7071		D-Bicuculline	GABA Receptor	Free Base	485-49-4	6.00398
Cl.CC1=C(OC2=C(C=CC=C2C(=O)OCCN2CCCCC2)C1=O)C1=CC=CC=C1	Flavoxate HCl		YES	427.921	837	C24H26ClNO4	427.921	S4027			AChR	hydrochloride	3717-88-2	7.67113
CCC(C)N1N=CN(C1=O)C1=CC=C(C=C1)N1CCN(CC1)C1=CC=C(OC[C@H]2CO[C@@](CN3C=NC=N3)(O2)C2=CC=C(Cl)C=C2Cl)C=C1	Itraconazole (Sporanox)		NO	705.633	860	C35H38Cl2N8O4	705.633	S2476		Sporanox	P450 (e.g. CYP17)	Free Base	84625-61-6	6.09153
OS(O)(=O)=O.OS(O)(=O)=O.OS(O)(=O)=O.[H][C@@]1(O[C@H]2[C@H](O[C@@]3([H])[C@H](O)[C@@H](O)[C@H](NC(N)=N)[C@@H](O)[C@@H]3NC(N)=N)O[C@@H](C)[C@]2(O)C=O)O[C@@H](CO)[C@H](O)[C@@H](O)[C@@H]1NC.[H][C@@]1(O[C@H]2[C@H](O[C@@]3([H])[C@H](O)[C@@H](O)[C@H](NC(N)=N)[C@@H](O)[C@@H]3NC(N)=N)O[C@@H](C)[C@]2(O)C=O)O[C@@H](CO)[C@H](O)[C@@H](O)[C@@H]1NC	Streptomycin sulfate		NO	1457.38	869	C42H84N14O36S3	1457.38	S2572			Antifection	1.5 Sulfate	3810-74-0	6.21119
OS(O)(=O)=O.OS(O)(=O)=O.OS(O)(=O)=O.OS(O)(=O)=O.OS(O)(=O)=O.CCC(C)CCCC(=O)N[C@@H](CCN)C(=O)N[C@@H]([C@@H](C)O)C(=O)N[C@@H](CCN)C(=O)N[C@H]1CCNC(=O)[C@@H](NC(=O)[C@H](CCN)NC(=O)[C@H](CCN)NC(=O)[C@H](CC(C)C)NC(=O)[C@@H](CC(C)C)NC(=O)[C@H](CCN)NC1=O)[C@@H](C)O.CCC(C)CCCC(=O)N[C@@H](CCN)C(=O)N[C@@H]([C@@H](C)O)C(=O)N[C@@H](CCN)C(=O)N[C@H]1CCNC(=O)[C@@H](NC(=O)[C@H](CCN)NC(=O)[C@H](CCN)NC(=O)[C@H](CC(…	Colistin Sulfate		NO	2801.26	876	C104H206N32O46S5	2801.26	S4029			Antifection	Sulfate	1264-72-8	5.99685
[*].[H]C(=O)[C@H](CCCNC(N)=N)NC(=O)[C@H](CC(C)C)NC(=O)[C@H](CC(C)C)NC(C)=O	Leupeptin Hemisulfate		YES/NO	426.554	932	C20H38N6O4R	426.554	S7380			Serine Protease	Free Base	103476-89-7	5.82823
CC(C)C[C@H](NC(=O)[C@H](C)NC(=O)C[C@H](O)[C@H](CC(C)C)NC(=O)[C@@H](NC(=O)[C@@H](NC(=O)CC(C)C)C(C)C)C(C)C)[C@@H](O)CC(O)=O	Pepstatin A		NO	685.892	934	C34H63N5O9	685.892	S7381			HIV Protease	Free Base	26305-03-3	6.11259
[H][C@@]12[C@@H]([C@@H](C)O)C(=O)N1C(C([O-])=O)=C(SC1CN3C=NC=[N+]3C1)[C@@H]2C	Biapenem		YES/NO	350.393	936	C15H18N4O4S	350.393	S1370		L-627, LJC10627	Antifection	Free Base	120410-24-4	6.15924
CC1=C(CCN2CCC(CC2)C2=NOC3=C2C=CC(F)=C3)C(=O)N2CCCC(O)C2=N1	Paliperidone	-7.4	YES	426.484	937	C23H27FN4O3	426.484	S1724			Dopamine Receptor	Free Base	144598-75-4	5.79951
[*].CCCCCCCCCC(C)=O.CCCCC\\C=C\\CCC(C)=O.CC(C)CCCCCCC(C)=O.CCC(C)CCCCCCC(C)=O.CC(C)CCCCCCCC(C)=O.CC(=O)N[C@@H]1[C@@H](O)[C@H](O)[C@@H](CO)O[C@H]1O[C@H]1[C@@H]2NC(=O)[C@H](NC(=O)[C@@H]3NC(=O)[C@H]4NC(=O)[C@@H](CC5=CC=C(OC6=C(O[C@@H]7O[C@H](CO)[C@@H](O)[C@H](O)[C@H]7N[*])C(OC7=C(Cl)C=C1C=C7)=CC3=C6)C(Cl)=C5)NC(=O)[C@H](N)C1=CC(OC3=CC4=CC(O)=C3)=C(O)C=C1)C1=CC(=C(O)C=C1)C1=C(O[C@H]3O[C@H](CO)[C@@H](…	Teicoplanin		NO	2601.9	938	C135H190Cl2N9O37R2	2601.9	S1399		Teichomycin	Antifection	Free Base	61036-62-2	5.96798
[H][C@]12NC3=C(C=CC=C3)[C@]1(C[C@]13SS[C@](CO)(N(C)C1=O)C(=O)N23)[C@]12C[C@]34SS[C@](CO)(N(C)C3=O)C(=O)N4[C@@]1([H])NC1=C2C=CC=C1	Chaetocin		NO	696.84	958	C30H28N6O6S4	696.84	S8068			Histone Methyltransferase	Free Base	28097-03-2	6.27054
O[C@H]1CCCN[C@@H]1CC(=O)CN1C=NC2=CC(Br)=C(Cl)C=C2C1=O	Halofuginone		YES	414.681	959	C16H17BrClN3O3	414.681	S8144			Others	Free Base	55837-20-2	6.17556
CC(C)(CO)[C@@H](O)C(=O)NCCCO	D panthenol		YES/NO	205.251	969	C9H19NO4	205.251	S4695		Dexpanthenol, D-Panthenol, Pantothenol, Ilopan, D-Pantothenyl alcohol	Vitamin	Free Base	81-13-0	6.15724
OS(O)(=O)=O.CCC(C)CCCCC(=O)NC(CCN)C(=O)NC(C(C)O)C(=O)NC(CCN)C(=O)NC1CCNC(=O)C(NC(=O)C(CCN)NC(=O)C(CCN)NC(=O)C(CC(C)C)NC(=O)C(CC2=CC=CC=C2)NC(=O)C(CCN)NC1=O)C(C)O	Polymyxin B sulphate		NO	1301.56	974	C56H100N16O17S	1301.56	S1395		Aerosporin, PMB, Poly-RX	Antifection	sulfate	1405-20-5, 4135-11-9 (free base)	6.21936
CC[C@H](C)[C@H](NC(=O)[C@H]([C@@H](C)CC)N(C)C(C)=O)C(=O)NC(=O)[C@@H](N[C@@H](CC(C)C)C(=O)[C@@]1(C)CO1)[C@@H](C)O	Epoxomicin (BU-4061T)		NO	554.719	976	C28H50N4O7	554.719	S7038			Proteasome	Free Base	134381-21-8	6.00351
O.[H][C@]12CC(SCCNC=N)=C(N1C(=O)[C@]2([H])[C@@H](C)O)C(O)=O	Imipenem		NO	317.361	998	C12H19N3O5S	317.361	S3667			AmpC \u00A6\u00C2-lactamase	hydrate	74431-23-5	6.24491
COC1=CC=C(C[C@H]2N(C)CCC3=C2C=C(OC2=CC(C[C@@H]4N(C)CCC5=C4C=C(OC)C(OC)=C5)=CC=C2O)C(OC)=C3)C=C1	Neferine		NO	624.766	1013	C38H44N2O6	624.766	S5144		(R)-1,2-Dimethoxyaporphine	Others	free base	2292-16-2	6.01293
CC1=NC=C(CSSCC2=CN=C(C)C(O)=C2CO)C(CO)=C1O	Pyrithioxin		NO	368.471	1016	C16H20N2O4S2	368.471	S5141		Bonifen, Encefabol, Pyritinol, Vitamin B6 disulfide	Others	free base	1098-97-1	6.5242
[H][C@]1(CC2CCN1C[C@@H]2CC)[C@H](O)C1=CC=NC2=C1C=C(OC)C=C2	Hydroquinine		YES	326.433	1041	C20H26N2O2	326.433	S5114		Dihydroquinine	Others	free base	522-66-7	6.09198
[H][C@@]12[C@@H](C)C3=C(C(O)=CC=C3)C(=O)C1=C(O)[C@]1(O)C(=O)C(C(N)=O)=C(O)[C@@H](N(C)C)[C@]1([H])[C@H]2O	Doxycycline		YES/NO	444.435	1058	C22H24N2O8	444.435	S5159		Vibramycin, Doxytetracycline, Doxiciclina, Doxycyclinum	Antifection	free base	564-25-0	5.95124
NC1=CC=C(C=C1)S(=O)(=O)N([Na])C1=CN=C2C=CC=CC2=N1	Sulfaquinoxaline sodium		YES	322.318	1063	C14H11N4NaO2S	322.318	S5031		SQ-Na	Anti-infection	sodium salt	967-80-6	5.83642
[H]C(=O)C1=C(O)C(C)=NC=C1COP(O)(O)=O	Pyridoxal phosphate		YES	247.142	1111	C8H10NO6P	247.142	S5311		pyridoxal 5'-phosphate, PAL-P, PLP, Vitamin B6 phosphate	Vitamin	free base	54-47-7	6.40936
OC(=O)C1=CC=C[N+]([O-])=C1	Nicotinic acid N-oxide		NO	139.109	1113	C6H5NO3	139.109	S4995		Oxiniacic acid, Nicotinic acid 1-oxide	Others	free base	2398-81-4	5.7973
Cl.CN1[C@H](C[C@H](O)C2=CC=CC=C2)CCC[C@@H]1CC(=O)C1=CC=CC=C1	Lobeline hydrochloride		YES	373.916	1149	C22H28ClNO2	373.916	S3972			AChR,Opioid Receptor	hydrochloride	134-63-4	6.03441
O.O.O.[H][C@]1([C@@H](C)O)C(=O)N2C(C(O)=O)=C(S[C@@H]3CN[C@@H](C3)C(=O)N(C)C)[C@H](C)[C@]12[H]	Meropenem Trihydrate		NO	437.508	1152	C17H31N3O8S	437.508	S4846			Anti-infection	trihydrate	119478-56-7	6.12291
Cl.[H][C@@]1(NC(=O)C(=N/OC)\\C2=CSC(N)=N2)C(=O)N2C(C(=O)OCOC(=O)C(C)(C)C)=C(C)CS[C@]12[H]	Cefetamet pivoxil hydrochloride		NO	548.033	1154	C20H26ClN5O7S2	548.033	S4865			Anti-infection	hydrochloride	111696-23-2	5.84387
COC1=CC=C2CC3N(CCC4=CC5=C(OCO5)C=C34)CC2=C1OC	Tetrahydroberberine		YES	339.385	1160	C20H21NO4	339.385	S5153		Canadine	Dopamine Receptor,5-HT Receptor	free base	522-97-4	5.78635
[O-][N+](=O)C1=CC(=CC=C1C(=O)C1C(=O)CCCC1=O)C(F)(F)F	Nitisinone	-7	YES	329.228	1162	C14H10F3NO5	329.228	S5325			Others	free base	104206-65-7	6.08793
[Cl-].C[N+]1=CC2=C3OCOC3=CC=C2C2=CC=C3C=C4OCOC4=CC3=C12	Sanguinarine chloride		YES	367.782	1193	C20H14ClNO4	367.782	S5452			phosphatase	chloride	5578-73-4	5.9799
OC(=O)C1CCN1	Azetidine-2-carboxylic acid		NO	101.104	1230	C4H7NO2	101.104	S5572			Others	free base	225452	5.76754
[H][C@]12SCC(CSC(=O)C3=CC=CO3)=C(N1C(=O)[C@H]2NC(=O)C(=N/OC)\\C1=CSC(N)=N1)C(O)=O	Ceftiofur		NO	523.563	1268	C19H17N5O7S3	523.563	S5356			Anti-infection	free base	80370-57-6	7.26979
OS(O)(=O)=O.[H][C@]12CC[C@]([H])(C[C@@H](C1)OC(=O)C(CO)C1=CC=CC=C1)N2C.[H][C@]12CC[C@]([H])(C[C@@H](C1)OC(=O)C(CO)C1=CC=CC=C1)N2C	Atropine sulfate		NO	676.817	1274	C34H48N2O10S	676.817	S5493		Sulfatropinol	Muscarinic AChR	sulfate	55-48-1	6.23333
CCN1CC2(COC)CCC(OC)C34C5CC6(O)C(OC(=O)C7=CC=C(OC)C=C7)C5C(CC6OC)(OC(C)=O)C(C(OC)C23)C14	Crassicauline A		NO	643.764	1320	C35H49NO10	643.764	S9398				free base	79592-91-9	5.84802
COC1=CC2=C(C=C1OC)[C@@H](CC1=CC=C(O)C(OC3=CC4=C(CCN(C)[C@@H]4CC4=CC=C(O)C=C4)C=C3OC)=C1)N(C)CC2	Liensinine		NO	610.739	1333	C37H42N2O6	610.739	S9411				free base	2586-96-1	6.01293
O[Cl](=O)(=O)=O.O[Cl](=O)(=O)=O.COC1=CC2=C(C=C1OC)[C@@H](CC1=CC(OC3=C(OC)C=C4CCN(C)[C@H](CC5=CC=C(O)C=C5)C4=C3)=C(O)C=C1)N(C)CC2	Liensinine diperchlorate		NO	811.656	1344	C37H44Cl2N2O14	811.656	S9424				free base	5088-90-4	6.01293
Cl.[H][C@]12C[C@@]3([H])[C@]4([H])CC[C@@]5([H])C[C@@H](O)CC[C@]5(C)[C@@]4([H])CC[C@]3(C)[C@@]1([H])[C@H](C)[C@]1(CC[C@H](C)CN1)O2	Tomatidine		NO	452.113	1349	C27H46ClNO2	452.113	S9430				free base	6192-62-7	6.15598
OS(O)(=O)=O.CN1[C@H](C[C@H](O)C2=CC=CC=C2)CCC[C@@H]1CC(=O)C1=CC=CC=C1.CN1[C@H](C[C@H](O)C2=CC=CC=C2)CCC[C@@H]1CC(=O)C1=CC=CC=C1	Lobelin sulphate		NO	772.989	1372	C44H56N2O8S	772.989	S5844			AChR	sulphate	134-64-5	6.06652
O.O.O.Br.[H][C@]12O[C@@]1([H])[C@]1([H])C[C@@H](C[C@@]2([H])N1C)OC(=O)[C@H](CO)C1=CC=CC=C1	Scopolamine HBr trihydrate		YES	438.311	1380	C17H28BrNO7	438.311	S5873				HBr trihydrate	6533-68-2	6.33995
[Cl-].C[N+](C)(C)C[C@@H](O)CC(O)=O	L-Carnitine hydrochloride		YES/NO	197.66	1381	C7H16ClNO3	197.66	S5874				hydrochloride	10017-44-4	5.86552
[H][C@@]12[C@H](OC(=O)[C@@](O)(CCCC(C)(C)O)CC(=O)OC)C(OC)=C[C@@]11CCCN1CCC1=CC3=C(OCO3)C=C21	Homoharringtonine		NO	545.621	1391	C29H39NO9	545.621	S9015					26833-87-4	5.96423
[H][C@]12CC3=CC(O)=C(OC)C=C3C3=C1C(CCN2C)=CC(O)=C3OC	Boldine		YES	327.374	1405	C19H21NO4	327.374	S9050		free base	476-70-0			6.03045
[H][C@@]12[C@H](OC(=O)C(O)(CCC(C)(C)O)CC(=O)OC)C(OC)=C[C@@]11CCCN1CCC1=CC3=C(OCO3)C=C21	Harringtonine		NO	531.595	1418	C28H37NO9	531.595	S9063		free base	26833-85-2			5.82466
[H][C@@]12C[C@]3([C@H](O)C1=C)[C@@]1([H])C[C@@]4([H])[C@@]5([C@@H](O)CC[C@@]4(C)CN(CC)[C@]15[H])[C@]3([H])CC2=O	Songorine		YES	357.486	1420	C22H31NO3	357.486	S9065		free base	509-24-0			6.16154
[H][C@]12N(C)CC3=C(C=CC4=C3OCO4)[C@@]1(C)[C@@H](O)CC1=C2C=C2OCOC2=C1	Corynoline		YES	367.395	1439	C21H21NO5	367.395	S9085		free base	18797-79-0			6.18389
[H][C@@]12CC3=C(C=C(OC)C(O)=C3)C3=C(O)C(OC)=CC(CCN1)=C23	Norisoboldine	-7	YES	313.348	1446	C18H19NO4	313.348	S9092		free base	23599-69-1			5.92226
[H][C@@]12CC[C@@]3([H])[C@@]([H])(CN4C[C@@H](C)CC[C@@]4([H])[C@@]3(C)O)[C@]1([H])C[C@@]1([H])[C@@]2([H])CC(=O)[C@@]2([H])C[C@@H](O)CC[C@]12C	Peiminine		YES/NO	429.635	1491	C27H43NO3	429.635	S9148		free base	18059-10-4			6.32779
COC1=CC2=C(C=C1O)[C@@H](CC1=CC(OC3=CC=C(C[C@H]4N(C)CCC5=C4C=C(OC)C(OC)=C5)C=C3)=C(O)C=C1)N(C)CC2	Daurisoline		YES/NO	610.739	1493	C37H42N2O6	610.739	S9150		free base	70553-76-3			6.01293
[H][C@]12[C@@H](O)CC3=C(C=C4OCOC4=C3)[C@@]1([H])N(C)CC1=C2C=CC2=C1OCO2	Chelidonine	-7.1	YES	353.369	1497	C20H19NO5	353.369	S9154		free base	476-32-4			6.31323
[H][C@@]12CC3=C(C[N+]1(C)CCC1=CC(OC)=C(O)C=C21)C=C(OC)C(O)=C3	Phellodendrine		YES	342.409	1509	C20H24NO4+	342.409	S9172		free base	6873-13-8			6.30558
[H][C@@]12CC3=C(C=CC(OC)=C3OC)C3=C1C(CCN2C)=CC1=C3OCO1	Crebanine		YES	339.385	1517	C20H21NO4	339.385	S9182		free base	25127-29-1			5.84599
[Cl-].COC1=CC2=C(C=C1OC)C1=C(C3=C(C=C1)C=C1OCOC1=C3)[N+](C)=C2	Nitidine Chloride		YES	383.825	1520	C21H18ClNO4	383.825	S9185		free base	13063-04-2			6.1564
O[Cl](=O)(=O)=O.COC1=CC2=C(C=C1OC)[C@@H](CC1=CC=C(O)C(OC3=CC4=C(CCN(C)[C@@H]4CC4=CC=C(O)C=C4)C=C3OC)=C1)N(C)CC2	Liensinine perchlorate		NO	711.198	1521	C37H43ClN2O10	711.198	S9186		free base	2385-63-9			6.01293
[H][C@@](C)(O)[C@]1([H])NC(=O)[C@H](C[C@@H](O)[C@@H](O)NC(=O)[C@]2([H])[C@@H](O)CCN2C(=O)[C@@]([H])(NC(=O)[C@@]([H])(NC(=O)[C@]2([H])C[C@@H](O)CN2C1=O)[C@H](O)[C@@H](O)C1=CC=C(O)C=C1)[C@@]([H])(O)CC(N)=O)NC(=O)CCCCCCCCC(C)CC(C)CC	Pneumocandin B0		NO	1065.21	1529	C50H80N8O17	1065.21	S9200		free base	135575-42-7			6.31789
C[N+]12CCC3=CC4=C(OCO4)C=C3C1(O)CC1=C(C2)C2=C(OCO2)C=C1	Hydroprotopine	-6.9	YES	354.377	1532	C20H20NO5+	354.377	S9206		free base	128397-41-1			5.81229
[H][C@]12CCCN[C@]11CC(C)=C[C@H]2CC2=C1C=CC(=O)N2	Huperzine B		YES	256.343	1538	C16H20N2O	256.343	S9219		free base	103548-82-9			5.93209
[Cl-].[H][C@@]12CC3=C(C[NH+]1CCC1=CC4=C(OCO4)C=C21)C1=C(OCO1)C=C3	Stylopine hydrochloride		YES/NO	359.804	1539	C19H18ClNO4	359.804	S9220		free base	96087-21-7			5.88229
[H][C@]12C[C@]3([H])[C@]([H])([C@H]1O)[C@](O)(C[C@@H]2OC)[C@@]1([H])C[C@@]2([H])[C@]33C1N(CC)C[C@]2(COC)CC[C@@H]3OC	Talatisamine 2D	-12.4	YES	421.57	1542	C24H39NO5	421.57	S9223		free base	20501-56-8			6.28471
[H][C@@]12CC[C@]3([H])[C@@]([H])(CN4C[C@@H](C)CC[C@@]4([H])[C@@]3(C)O)[C@]1([H])C[C@@]1([H])[C@@]2([H])CC(=O)[C@@]2([H])C[C@@H](O)CC[C@]12C	Imperialine	-7.1	YES/NO	429.635	1552	C27H43NO3	429.635	S9233		free base	61825-98-7			6.32779
[Cl-].[H][C@@]12CC3=C(C[N+]1(C)CCC1=C2C=C(O)C(OC)=C1)C=C(OC)C(O)=C3	Phellodendrine chloride		YES/NO	377.862	1561	C20H24ClNO4	377.862	S9245		free base	104112-82-5			6.30558
[H][C@]12[C@@H](C)C3=C(CN1CCC1=C2C=C(OC)C(OC)=C1)C(OC)=C(OC)C=C3	Corydaline		YES	369.454	1567	C22H27NO4	369.454	S9252		free base	518-69-4			5.87024
[H][C@@]12C[C@H]3OCC1C1CC4(C3=NC3=CC=CC=C43)[C@]2(CN1C)C=C	Koumine 2D		YES	306.401	1580	C20H22N2O	306.401	S9272		free base	1358-76-5			6.02246
[H][C@@]12CC[C@@]3([H])[C@@]([H])(CN4C[C@@H](C)CC[C@@]4([H])[C@@]3(C)O)[C@]1([H])C[C@@]1([H])[C@@]2([H])C[C@H](O)[C@@]2([H])C[C@@H](O)CC[C@]12C	Peimine		YES/NO	431.651	1587	C27H45NO3	431.651	S9281		free base	23496-41-5			5.88188
[H][C@@]12C[C@@]3([H])OC[C@@H]1[C@@]1([H])N(C)C[C@]2(C=C)[C@@]1([H])[C@@]31C(=O)NC2=CC=CC=C12	Gelsemine		YES	322.401	1599	C20H22N2O2	322.401	S9294		free base	509-15-9			5.7838
COC1=CC2=C(C=C1OC)[C@@H](CC1=CC=C(OC3=C(O)C=CC(C[C@H]4N(C)CCC5=C4C=C(OC)C(OC)=C5)=C3)C=C1)N(C)CC2	Dauricine		NO	624.766	1600	C38H44N2O6	624.766	S9295		free base	524-17-4			6.01293
CN1[C@H]2C[C@@H](C[C@@H]1[C@H]1O[C@@H]21)OC(=O)[C@H](CO)C1=CC=CC=C1	Scopolamine		YES	303.353	1622	C17H21NO4	303.353	S9326		free base	51-34-3			6.33995
[H][C@]12C[C@]34[C@H](O)[C@@]1([H])[C@@]1([H])C[C@]([H])(N2[C@H](O)[C@H]1CC)[C@]3([H])N(C)C1=CC=CC=C41	Ajmaline		YES	326.433	1623	C20H26N2O2	326.433	S5371		free base	898839			6.1474
[H][C@]12[C@@H](C)C(S[C@@H]3CN[C@H](CNS(N)(=O)=O)C3)=C(N1C(=O)[C@]2([H])[C@@H](C)O)C(O)=O	Doripenem		NO	420.504	1625	C15H24N4O6S2	420.504	S5531		free base	148016-81-3			6.2791
C1CNCCN1.[H][C@@]12CCC(=O)[C@@]1(C)CC[C@]1([H])C3=C(CC[C@@]21[H])C=C(OS(O)(=O)=O)C=C3	Estropipate		YES	436.565	1642	C22H32N2O5S	436.565	S5288			7280-37-7			5.97615
C[N+]1=CC2=C3OCOC3=CC=C2C2=C1C1=CC3=C(OCO3)C=C1C=C2	Sanguinarine	-6.9	YES	332.329	1665	C20H14NO4+	332.329	S9032		free base	2447-54-3			5.9799
[H][C@]12C[C@@]3([H])[C@]4([H])CC=C5C[C@H](CC[C@]5(C)[C@@]4([H])CC[C@]3(C)[C@@]1([H])[C@H](C)C1(CC[C@@H](C)CN1)O2)O[C@H]1O[C@H](CO)[C@@H](O[C@H]2O[C@@H](C)[C@H](O)[C@@H](O)[C@H]2O)[C@H](O)[C@H]1O	Khasianine		NO	721.918	1672	C39H63NO11	721.918	S9012		free base	32449-98-2			6.36735
CN1C2CC(O)C1CC(C2)OC(=O)C(CO)C1=CC=CC=C1	Raceanisodamine		YES	305.369	1713	C17H23NO4	305.369	S5705		free base	17659-49-3			6.31058
C[C@@H](O)[C@H](N)C(O)=O	L-Threonine		NO	119.119	1725	C4H9NO3	119.119	S4951		Free Base	72-19-5			5.7585
O.Br.[H][C@]12O[C@@]1([H])[C@]1([H])C[C@@H](C[C@@]2([H])[N+]1(C)[O-])OC(=O)[C@H](CO)C1=CC=CC=C1	Scopolamine N-Oxide HydrobroMide Monohydrate		YES	418.28	1740	C17H24BrNO6	418.28	S5699		Monohydrate	6106-81-6			6.33995
[H][C@]12NC(=O)[C@H](CC(N)=O)NC(=O)[C@H](NC(=O)[C@@H](CC(C)C)NC)[C@H](O)C3=CC(Cl)=C(OC4=C(O[C@@H]5O[C@H](CO)[C@@H](O)[C@H](O)[C@H]5O[C@H]5C[C@](C)(N)[C@H](O)[C@H](C)O5)C(OC5=C(Cl)C=C(C=C5)[C@@H](O)[C@@H]5NC(=O)[C@H](NC1=O)C1=CC(=C(O)C=C1)C1=C(C=C(O)C=C1O)[C@H](NC5=O)C(O)=O)=CC2=C4)C=C3	Vancomycin		NO	1449.25	1759	C66H75Cl2N9O24	1449.25	S5784		Free Base	1404-90-6			5.9745
Br.CN1[C@@H]2C[C@H](O)[C@H]1C[C@H](C2)OC(=O)[C@H](CO)C1=CC=CC=C1	Anisodamine Hydrobromide		YES	386.281	1815	C17H24BrNO4	386.281	S9560		Hydrobromide	55449-49-5			6.31058
O.O.O.O.O.O.O.OS(O)(=O)=O.[H][C@@]12N3C4=C(C=C(OC)C(OC)=C4)[C@@]11CCN4CC5=CCO[C@@]([H])(CC3=O)[C@]2([H])[C@H]5C[C@@H]14.[H][C@@]12N3C4=C(C=C(OC)C(OC)=C4)[C@@]11CCN4CC5=CCO[C@@]([H])(CC3=O)[C@]2([H])[C@H]5C[C@@H]14	Brucine sulfate heptahydrate		NO	1013.11	1832	C46H68N4O19S	1013.11	S6172		heptahydrate	60583-39-3			5.95896
COC(=O)C1=CC=CN=C1	Methyl nicotinate		NO	137.136	1856	C7H7NO2	137.136	S6231		free base	93-60-7			7.04812
OC(=O)C1=CC=NC=C1	Isonicotinic acid		NO	123.109	1863	C6H5NO2	123.109	S6014		free base	55-22-1			5.91348
O.[H][C@@]12[C@@H](C)C3=C(C(O)=CC=C3)C(=O)C1=C(O)[C@]1(O)C(=O)C(C(N)=O)=C(O)[C@@H](N(C)C)[C@]1([H])[C@H]2O	Doxycycline monohydrate		NO	462.45	1892	C22H26N2O9	462.45	S6068		monohydrate	17086-28-1			5.95124
[*].[H]C(=O)C1=C(O)C(C)=NC=C1COP(O)(O)=O	Pyridoxal 5\u00A1\u00E4-phosphate hydrate		YES	247.142	1921	C8H10NO6PR	247.142	S6115		hydrate	853645-22-4			6.40936
OC(=O)C1=NC=CC=C1O	3-Hydroxypicolinic acid		NO	139.109	1953	C6H5NO3	139.109	S6252		free base	874-24-8			6.52014
[H][C@]12C[C@@]3([H])[C@]4([H])CC=C5C[C@H](CC[C@]5(C)[C@@]4([H])CC[C@]3(C)[C@@]1([H])[C@H](C)[C@@]1(CC[C@@H](C)CN1)O2)O[C@@H]1O[C@H](CO)[C@H](O)[C@H](O[C@@H]2O[C@H](CO)[C@@H](O)[C@H](O)[C@H]2O)[C@H]1O[C@@H]1O[C@@H](C)[C@H](O)[C@@H](O)[C@H]1O	Solasonine		NO	884.058	2106	C45H73NO16	884.058	S9144		Free Base	19121-58-5			6.36735
[H][C@]12C[C@@]3([H])[C@]4([H])CC=C5C[C@H](CC[C@]5(C)[C@@]4([H])CC[C@]3(C)[C@@]1([H])[C@H](C)[C@@]1(CC[C@@H](C)CN1)O2)O[C@]1([H])O[C@H](CO)[C@@H](O[C@]2([H])O[C@@H](C)[C@H](O)[C@@H](O)[C@H]2O)[C@H](O)[C@H]1O[C@]1([H])O[C@@H](C)[C@H](O)[C@@H](O)[C@H]1O	Solamargine		NO	868.059	2107	C45H73NO15	868.059	S9145		Free Base	20311-51-7			6.36735
[Na+].[Na+].[H][C@@]12CC[C@H](OP([O-])([O-])=O)[C@@]1(C)CC[C@]1([H])C3=C(CC[C@@]21[H])C=C(OC(=O)N(CCCl)CCCl)C=C3	Estramustine phosphate sodium		NO	564.347	2114	C23H30Cl2NNa2O6P	564.347	S2441		Phosphate sodium	52205-73-9			6.07058
CCCCCCCC1=CC(=O)C2=CC=CC=C2N1O	HQNO		YES	259.343	2117	C16H21NO2	259.343	S8970		Free Base	341-88-8			5.81778
Cl.CC1=C2C=CN=CC2=C(C)C2=C1NC1=CC=CC=C21	Ellipticine hydrochloride	-8.2	YES	282.767	2120	C17H15ClN2	282.767	S6790		Hydrochloride	5081-48-1			5.9461
COC1N(C)C2=C(C=CC3=C2C=C2OCOC2=C3)C2=CC3=C(OCO3)C=C12	6-Methoxydihydrosanguinarine	-6.8	YES	363.363	2124	C21H17NO5	363.363	S0906		free base	151890-26-5			5.90313
CC1CCC2=C(C=CC=N2)C(=O)OCC2(C)OC34C(OC(C)=O)C2C(OC(C)=O)C(OC(C)=O)C3(COC(C)=O)C(OC(C)=O)C(OC(=O)C2=COC=C2)C(OC1=O)C4(C)O	Wilforgine		NO	857.807	2128	C41H47NO19	857.807	S0973		free base	37239-47-7			5.97642
C[N+]1=CC(=CC=C1)C([O-])=O	Trigonelline		NO	137.136	2139	C7H7NO2	137.136	S3220		free base	535-83-1			6.01554
COC[C@]12CN(C)C3[C@@H]4[C@H](OC)[C@H]1[C@]3([C@@H]1C[C@@]3(O)[C@H](OC(=O)C5=CC=CC=C5)[C@@H]1[C@]4(OC(C)=O)[C@@H](O)[C@@H]3OC)[C@H](C[C@H]2O)OC	Mesaconitine		NO	631.711	2147	C33H45NO11	631.711	S3236		free base	2752-64-9			6.05643
[H][C@@]12C[C@@]3(O)[C@H](OC(=O)C4=CC=CC=C4)[C@]1([H])[C@](OC(C)=O)([C@@H](O)[C@@H]3OC)[C@@]1([H])[C@H](OC)[C@@]3([H])[C@]22C1N(CC)C[C@]3(COC)CC[C@@H]2OC	Deoxyaconitine		NO	629.738	2148	C34H47NO10	629.738	S3237		free base	3175-95-9			6.05643
[H][C@]12CC3=C(CN1CCC1=CC(O)=C(OC)C=C21)C(OC)=C(OC)C=C3	Corypalmine		YES	341.401	2156	C20H23NO4	341.401	S3249		free base	27313-86-6, 13063-54-2			6.04409
CN1CC2=C(C=CC3=C2OCO3)[C@@]2(C)[C@H](CC3=CC4=C(OCO4)C=C3[C@@H]12)OC(C)=O	Acetylcorynoline		YES	409.432	2172	C23H23NO6	409.432	S3269		free base	18797-80-3			6.22526
[H][C@@]12CCN3CC4=C(C=C5OCOC5=C4)[C@]([H])([C@H](O)[C@@H](O)C1)[C@@]23[H]	Dihydrolycorine		YES	289.326	2187	C16H19NO4	289.326	S3285		free base	6271-21-2			6.24531
OC1=CC=C(CC2NCCC3=CC(O)=C(O)C=C23)C=C1	Demethyl-Coclaurine	-6.9	YES	271.311	2194	C16H17NO3	271.311	S3294		free base	5843-65-2			5.75698
C1OC2=CC3=C(C=C2O1)C1CC2=CC=C4OCOC4=C2CN1CC3	Stylopine (Trahydocoptisine)	-7.2	YES	323.343	2204	C19H17NO4	323.343	S3304		free base	4312-32-7			6.03839
[H]N[C@@H](CC1=CN=CN1)C(=O)N[C@@H](CO)C(=O)N[C@@H](CC(O)=O)C(=O)NCC(=O)N[C@@H]([C@H](C)CC)C(=O)N[C@@H](CC1=CC=CC=C1)C(=O)N[C@@H]([C@H](C)O)C(=O)N[C@@H](CC(O)=O)C(=O)N[C@@H](CO)C(=O)N[C@@H](CC1=CC=C(O)C=C1)C(=O)N[C@@H](CO)C(=O)N[C@@H](CCCNC(N)=N)C(=O)N[C@@H](CC1=CC=C(O)C=C1)C(=O)N[C@@H](CCCNC(N)=N)C(=O)N[C@@H](CCCCN)C(=O)N[C@@H](CCC(N)=O)C(=O)N[C@@H](CCSC)C(=O)N[C@H](C)C(=O)N[C@@H](C(C)C)C(=O)N[C@…	PACAP 1-27		NO	3147.61	2232	C142H224N40O39S	3147.61	S8414		Free Base	127317-03-7			6.06062
[H]N[C@@H](CC1=CN=CN1)C(=O)N[C@@H](CO)C(=O)N[C@@H](CC(O)=O)C(=O)NCC(=O)N[C@@H]([C@H](C)CC)C(=O)N[C@@H](CC1=CC=CC=C1)C(=O)N[C@@H]([C@H](C)O)C(=O)N[C@@H](CC(O)=O)C(=O)N[C@@H](CO)C(=O)N[C@@H](CC1=CC=C(O)C=C1)C(=O)N[C@@H](CO)C(=O)N[C@@H](CCCNC(N)=N)C(=O)N[C@@H](CC1=CC=C(O)C=C1)C(=O)N[C@@H](CCCNC(N)=N)C(=O)N[C@@H](CCCCN)C(=O)N[C@@H](CCC(N)=O)C(=O)N[C@@H](CCSC)C(=O)N[C@H](C)C(=O)N[C@@H](C(C)C)C(=O)N[C@…	PACAP 1-38		NO	4534.26	2233	C203H331N63O53S	4534.26	S8415		Free Base	137061-48-4			6.07451
[Cl-].COC1=CC=C2C=C3C4=C(CC[N+]3=CC2=C1O)C=C1OCOC1=C4	Berberrubine		YES	357.788	2255	C19H16ClNO4	357.788	S9237		Free Base	15401-69-1			5.7855
COC1=CC=C(C[C@H]2N(C)CCC3=C2C=C(OC2=C(O)C=CC(C[C@H]4N(C)CCC5=C4C=C(O)C(OC)=C5)=C2)C(OC)=C3)C=C1	Isoliensinine		NO	610.739	2257	C37H42N2O6	610.739	S9247		Free Base	6817-41-0			6.01293
[H][C@]12C[C@@]3([H])[C@]4([H])CC[C@@]5([H])C[C@H](CC[C@]5(C)[C@@]4([H])CC[C@]3(C)[C@@]1([H])[C@H](C)[C@]1(CC[C@H](C)CN1)O2)O[C@@H]1O[C@H](CO)[C@H](O[C@@H]2O[C@H](CO)[C@@H](O)[C@H](O[C@@H]3OC[C@@H](O)[C@H](O)[C@H]3O)[C@H]2O[C@@H]2O[C@H](CO)[C@@H](O)[C@H](O)[C@H]2O)[C@H](O)[C@H]1O	Tomatine		NO	1034.19	2276	C50H83NO21	1034.19	S9444		Free Base	17406-45-0			6.25054
O=C(CC1=CC=CC=C1)N[C@H]1CCC(=O)NC1=O	Antineoplaston A10		YES	246.262	2280	C13H14N2O3	246.262	S0323		Free Base	91531-30-5			5.81631
CC(C)C[C@H](NC(C)=O)C(O)=O	N-Acetyl-L-leucine		YES	173.21	2323	C8H15NO3	173.21	S3109		Free Base	1188-21-2			5.89227
Cl.CC1=NC=C(CO)C(C=O)=C1O	Pyridoxal hydrochloride		YES	203.623	2324	C8H10ClNO3	203.623	S3111		Free Base	65-22-5			6.37862
CNC(=O)C1=CC=CN=C1	N-Methylnicotinamide		NO	136.151	2359	C7H8N2O	136.151	S3321		Free Base	114-33-0			6.23914
[H]NCC(=O)N[C@@H]([C@H](C)CC)C(=O)NCC(=O)N[C@H](C)C(=O)N[C@@H](C(C)C)C(=O)N[C@@H](CC(C)C)C(=O)N[C@@H](CCCCN)C(=O)N[C@@H](C(C)C)C(=O)N[C@@H](CC(C)C)C(=O)N[C@@H]([C@H](C)O)C(=O)N[C@@H]([C@H](C)O)C(=O)NCC(=O)N[C@@H](CC(C)C)C(=O)N1CCC[C@H]1C(=O)N[C@H](C)C(=O)N[C@@H](CC(C)C)C(=O)N[C@@H]([C@H](C)CC)C(=O)N[C@@H](CO)C(=O)N[C@@H](CC1=CNC2=C1C=CC=C2)C(=O)C(=O)[C@@H](NC(=O)[C@H](CCCCN)NN[C@@H](CCCNC(N)=N)C(…	Melittin		NO	2846.46	2412	C131H229N39O31	2846.46	S9794		Free Base	20449-79-0			6.13089
C[N+](C)(C)CC(O)CC([O-])=O	DL-Carnitine		NO	161.199	2421	C7H15NO3	161.199	S5937		Free Base	461-06-3, 406-76-8			5.82248
CN1[C@H]2CC[C@@H]1C[C@@H](C2)OC(=O)C(CO)C1=CC=CC=C1	Atropine		YES	289.369	2422	C17H23NO3	289.369	S4713		Free Base	51-55-8			6.23333
O.Cl.[H][C@@]1(C[C@@H]2CCN1C[C@@H]2C=C)[C@@H](O)C1=C2C=C(OC)C=CC2=NC=C1	Quinidine hydrochloride monohydrate		YES	378.893	2432	C20H27ClN2O3	378.893	S4681		Hydrochloride monohydrate	6151-40-2			6.09198
COC1=CC2=C(C=CN=C2C=C1)[C@@H](O)[C@@H]1C[C@@H]2CCN1C[C@@H]2C=C	Quinine		YES	324.417	2442	C20H24N2O2	324.417	S4495		Free Base	130-95-0			6.09198
CO[C@H]1\\C=C\\O[C@@]2(C)OC3=C(C2=O)C2=C(C(O)=C3C)C(=O)C(NC(=O)\\C(C)=C/C=C/[C@H](C)[C@H](O)[C@@H](C)[C@@H](O)[C@@H](C)[C@H](OC(C)=O)[C@@H]1C)=CC2=O	Rifamycin S	-6.7	YES	695.753	2443	C37H45NO12	695.753	S4425		Free Base	13553-79-2			5.91879
[H]C(=O)[C@H](CC(C)C)NN[C@@H](CC(C)C)C(=O)NCC(=O)N[C@@H](CC(O)=O)C(=O)N[C@@H](CC1=CC=CC=C1)C(=O)N[C@@H](CC1=CC=CC=C1)C(=O)N[C@@H](CCCNC(N)=N)C(=O)N[C@@H](CCCCN)C(=O)N[C@@H](CO)C(=O)N[C@@H](CCCCN)C(=O)N[C@@H](CCC(O)=O)C(=O)N[C@@H](CCCCN)C(=O)N[C@@H]([C@H](C)CC)C(=O)NCC(=O)N[C@@H](CCCCN)C(=O)N[C@@H](CCC(O)=O)C(=O)N[C@@H](CC1=CC=CC=C1)C(=O)N[C@@H](CCCCN)C(=O)N[C@@H](CCCNC(N)=N)C(=O)C(=O)[C@@H](NN[C@…	LL37 (Human cathelicidin)		NO	4493.26	2444	C205H340N60O53	4493.26	P1201		Free Base	154947-66-7			5.96979
[Cl-].C[N+](C)(C)C[C@H](O)CC(O)=O	L-Carnitine hydrochloride		NO	197.66	2449	C7H16ClNO3	197.66	S5922		Hydrochloride	6645-46-1			5.86552
N[C@@H](CCCN=C(N)N)C(=O)N1CCC[C@H]1C(=O)N1CCC[C@H]1C(=O)NCC(=O)N[C@@H](CC1=CC=CC=C1)C(=O)N[C@@H](CO)C(=O)N1CCC[C@H]1C(=O)N[C@@H](CC1=CC=CC=C1)C(=O)N[C@@H](CCCN=C(N)N)C(O)=O	Bradykinin		NO	1060.21	2482	C50H73N15O11	1060.21	E0037		Free Base	58-82-2			6.12238
COC(=O)C1=CSC(=N1)C(=O)C1=CNC2=CC=CC=C12	ITE		YES	286.306	2488	C14H10N2O3S	286.306	E0143		Free Base	448906-42-1			5.76268
C[C@@H](NC(=O)[C@@H](N)CC1=CC=C(O)C=C1)C(=O)N[C@@H](CC1=CC=CC=C1)C(=O)NCC(=O)N[C@@H](CC1=CC=C(O)C=C1)C(=O)N1CCC[C@H]1C(=O)N[C@@H](CO)C(N)=O	Dermorphin		NO	802.873	2525	C40H50N8O10	802.873	P1118		free base	77614-16-5			5.76534
[Cl-].C1OC2=C(O1)C=C1C(CC[N+]3=CC4=CC5=C(OCO5)C=C4C=C13)=C2	Pseudocoptisine?chloride	-7	YES	355.772	2530	C19H14ClNO4	355.772	E0831		Chloride	30044-78-1			5.86558
[H][C@@]12CCCN1C(=O)[C@]1([H])CCCN1C(=O)[C@]1([H])CCCN1C(=O)[C@H](CC(C)C)NC(=O)CNC(=O)CNC(=O)[C@H](CC1=CC=CC=C1)NC(=O)[C@@]([H])(NC2=O)[C@@H](C)CC	Heterophyllin B		NO	778.937	2532	C40H58N8O8	778.937	S0969		free base	145459-19-4			5.90362
CSCC[C@H](NC(=O)[C@H](CC1=CNC2=C1C=CC=C2)NC(=O)CNC(=O)[C@@H](NC(=O)[C@H](CC1=CC=C(OS(O)(=O)=O)C=C1)NC(=O)[C@H](CC(O)=O)NC(=O)[C@H](CCC(N)=O)NC(=O)[C@@H]1CCC(=O)N1)[C@@H](C)O)C(=O)N[C@@H](CC(O)=O)C(=O)N[C@@H](CC1=CC=CC=C1)C(N)=O	Caerulein (FI-6934)		NO	1352.4	2543	C58H73N13O21S2	1352.4	S9690		free base	17650-98-5			5.91251
[H][C@@]12C[C@@]3(O)[C@H](OC(=O)C4=CC=CC=C4)[C@]1([H])[C@](OC(C)=O)([C@@H](O)[C@@H]3OC)[C@@]1([H])[C@H](OC)[C@@]3([H])[C@]22C1N(C)C[C@]3(COC)CC[C@@H]2OC	Hypaconitine		NO	615.711	2544	C33H45NO10	615.711	E0201		free base	6900-87-4			6.05643
[H][C@]12C[C@@]3([H])[C@]4([H])CC=C5C[C@@H](O)CC[C@]5(C)[C@@]4([H])CC[C@]3(C)[C@@]1([H])[C@H](C)[C@@]1(CC[C@@H](C)CN1)O2	Solasodine		NO	413.636	2550	C27H43NO2	413.636	S3309		free base	126-17-0			6.32298
[H][C@@]1(OC(=O)C2=C(OC)C(OC)=CC=C12)[C@]1([H])N(C)CCC2=C1C=C1OCOC1=C2	(-)-Hydrastine		YES	383.395	2561	C21H21NO6	383.395	E2484		Free base	118-08-1			6.00398
[H]N[C@@H](CC1=CC=C(O)C=C1)C(=O)N1CCC[C@H]1C(=O)N[C@@H](CO)C(=O)N[C@@H](CCCCN)C(=O)N1CCC[C@H]1C(=O)N[C@@H](CC(O)=O)C(=O)N[C@@H](CC(N)=O)C(=O)N1CCC[C@H]1C(=O)NCC(=O)N[C@@H](CCC(O)=O)C(=O)N[C@@H](CC(O)=O)C(=O)N[C@@H](C)C(=O)N1CCC[C@H]1C(=O)N[C@@H](C)C(=O)N[C@@H](CCC(O)=O)C(=O)N[C@@H](CC(O)=O)C(=O)N[C@@H](CCSC)C(=O)N[C@@H](C)C(=O)N[C@@H](CCCNC(N)=N)C(=O)N[C@@H](CC1=CC=C(O)C=C1)C(=O)N[C@@H](CC1=CC=C(…	Neuropeptide Y		NO	4271.68	2563	C189H285N55O57S	4271.68	P1122		Free base	90880-35-6			5.95923
[H]N([H])C(=NC([H])([H])C([H])([H])C([H])([H])C([H])(N([H])[H])C(=O)N1C([H])([H])C([H])([H])C([H])([H])[C@@]1([H])C(=O)N([H])C([H])(C(=O)N1C([H])([H])C([H])([H])C([H])([H])[C@@]1([H])C(=O)N([H])C([H])(C(=O)N([H])C([H])(C(=O)N([H])C([H])(C(=O)N([H])C([H])(C(=O)N([H])C([H])([H])C(=O)N([H])C([H])(C(=O)N([H])C([H])(C(=O)N([H])[H])C([H])([H])C([H])([H])SC([H])([H])[H])C([H])([H])C([H])(C([H])([H])[H])…	Substance P		NO	1347.63	2564	C63H98N18O13S	1347.63	P1129		Free base	33507-63-0			5.86185

## Sheet: RMSF 
	Apoprotrin	Imperialine	Veratramine	Jervine	Gelsemine
1	0.2139	0.1619	0.149	0.1674	0.1622
2	0.1679	0.1164	0.1067	0.1066	0.1107
3	0.1363	0.0857	0.0757	0.0744	0.0862
4	0.1211	0.0777	0.0699	0.073	0.0815
5	0.104	0.0709	0.065	0.0736	0.0775
6	0.0829	0.061	0.0603	0.0649	0.0712
7	0.0799	0.0575	0.0554	0.057	0.0602
8	0.0787	0.0601	0.0606	0.0594	0.0636
9	0.0796	0.0612	0.0644	0.0634	0.07
10	0.1161	0.0941	0.0809	0.0822	0.1011
11	0.1373	0.1263	0.1039	0.1186	0.1848
12	0.1744	0.2018	0.143	0.1326	0.1791
13	0.1609	0.2816	0.1608	0.1239	0.1425
14	0.1887	0.2912	0.1573	0.1647	0.1957
15	0.1861	0.3004	0.1706	0.1645	0.224
16	0.1391	0.2135	0.1312	0.1338	0.1498
17	0.1048	0.1248	0.0928	0.0971	0.085
18	0.1167	0.0948	0.0803	0.0825	0.0773
19	0.105	0.0705	0.0718	0.0754	0.0638
20	0.1259	0.0806	0.0822	0.093	0.0787
21	0.1575	0.1368	0.1031	0.1025	0.108
22	0.1693	0.2061	0.1695	0.1761	0.1676
23	0.1915	0.1835	0.1142	0.119	0.1284
24	0.1942	0.2027	0.1557	0.1556	0.1758
25	0.1473	0.1404	0.0956	0.1001	0.1073
26	0.1089	0.0952	0.0741	0.0764	0.0815
27	0.1024	0.0724	0.0721	0.0698	0.0738
28	0.124	0.0833	0.0747	0.076	0.0796
29	0.1483	0.0985	0.0887	0.0978	0.0967
30	0.1566	0.1034	0.0954	0.1018	0.1035
31	0.1542	0.1056	0.0963	0.1039	0.1067
32	0.1312	0.0877	0.0763	0.0833	0.0928
33	0.1357	0.0952	0.0818	0.0883	0.0925
34	0.1255	0.0894	0.0757	0.0766	0.0837
35	0.1463	0.1031	0.089	0.094	0.0948
36	0.1568	0.1177	0.1035	0.1082	0.0989
37	0.1217	0.0914	0.0822	0.0906	0.0792
38	0.1108	0.0824	0.0686	0.071	0.0781
39	0.1084	0.0758	0.0624	0.0632	0.0747
40	0.1286	0.0878	0.0701	0.0741	0.0827
41	0.1378	0.0904	0.0714	0.0788	0.0856
42	0.1521	0.1023	0.0829	0.0909	0.0919
43	0.165	0.1141	0.0922	0.0993	0.0984
44	0.1719	0.1176	0.0937	0.1014	0.1014
45	0.1693	0.1163	0.0951	0.0987	0.1013
46	0.1586	0.1027	0.0865	0.0873	0.0915
47	0.1344	0.0814	0.072	0.0687	0.0767
48	0.122	0.0756	0.0706	0.0656	0.07
49	0.1089	0.0703	0.0631	0.0639	0.0602
50	0.1011	0.0712	0.069	0.0629	0.0581
51	0.0687	0.0488	0.0476	0.044	0.0465
52	0.0526	0.0415	0.0445	0.0424	0.0454
53	0.0488	0.0426	0.0465	0.0484	0.0459
54	0.0629	0.0482	0.0558	0.0528	0.0542
55	0.0768	0.0568	0.0561	0.0625	0.0567
56	0.0929	0.0659	0.0619	0.0647	0.0661
57	0.1095	0.0759	0.0706	0.0725	0.0748
58	0.1439	0.0998	0.082	0.0937	0.0858
59	0.1635	0.1044	0.0826	0.1007	0.0891
60	0.1986	0.1138	0.0924	0.1116	0.0871
61	0.2496	0.1868	0.1377	0.174	0.112
62	0.2404	0.2261	0.1798	0.2357	0.1334
63	0.2126	0.2294	0.1515	0.3133	0.1382
64	0.2057	0.1778	0.1576	0.2117	0.1538
65	0.1876	0.1192	0.1218	0.1702	0.1354
66	0.1574	0.0997	0.0956	0.0933	0.1086
67	0.1038	0.0784	0.0873	0.0749	0.0833
68	0.0952	0.0771	0.0802	0.0661	0.0813
69	0.0744	0.0606	0.0651	0.0574	0.0627
70	0.0839	0.0688	0.0685	0.0611	0.0714
71	0.0922	0.069	0.0645	0.0629	0.0691
72	0.1167	0.0816	0.0748	0.073	0.0837
73	0.1364	0.0865	0.0725	0.0823	0.093
74	0.158	0.1044	0.0884	0.0956	0.1109
75	0.2143	0.1919	0.1492	0.1781	0.2077
76	0.2745	0.2912	0.24	0.2765	0.3073
77	0.4193	0.3693	0.3675	0.3886	0.354
78	0.4017	0.3681	0.3276	0.3574	0.2963
79	0.3696	0.3136	0.3024	0.3357	0.2641
80	0.277	0.1927	0.1959	0.2475	0.2004
81	0.184	0.1335	0.1264	0.1384	0.1336
82	0.1663	0.1108	0.1005	0.1039	0.109
83	0.138	0.0938	0.088	0.0846	0.0923
84	0.143	0.0904	0.0805	0.0815	0.0884
85	0.1278	0.0905	0.0838	0.0778	0.0826
86	0.1119	0.0798	0.0755	0.0713	0.0837
87	0.1237	0.0811	0.0802	0.0729	0.0882
88	0.1306	0.0876	0.0935	0.0824	0.1047
89	0.1335	0.0946	0.1042	0.0888	0.1077
90	0.1518	0.1066	0.1149	0.0949	0.1142
91	0.1463	0.1206	0.1224	0.1345	0.1209
92	0.1953	0.1431	0.107	0.1562	0.1013
93	0.2872	0.2218	0.2453	0.2773	0.1562
94	0.3535	0.2509	0.2789	0.297	0.1559
95	0.4272	0.2587	0.279	0.294	0.1473
96	0.4178	0.2344	0.2735	0.2548	0.1622
97	0.4065	0.2555	0.3056	0.3122	0.1991
98	0.4154	0.3078	0.3242	0.3705	0.2415
99	0.44	0.3014	0.3484	0.3775	0.2707
100	0.3456	0.2579	0.2572	0.3066	0.2579
101	0.2613	0.1751	0.1614	0.2192	0.2046
102	0.194	0.152	0.1013	0.1859	0.1375
103	0.1704	0.1337	0.089	0.1073	0.108
104	0.1352	0.0961	0.0859	0.0874	0.0776
105	0.1088	0.0772	0.0779	0.0649	0.0614
106	0.0805	0.066	0.0722	0.0569	0.0537
107	0.0754	0.0629	0.0711	0.0565	0.0572
108	0.0655	0.056	0.0705	0.0571	0.0561
109	0.0645	0.0566	0.0668	0.0607	0.0567
110	0.069	0.0545	0.0606	0.0555	0.0574
111	0.0783	0.0578	0.0642	0.0519	0.0579
112	0.1082	0.0721	0.0786	0.0644	0.0707
113	0.1301	0.0866	0.0844	0.0786	0.0786
114	0.1413	0.0881	0.084	0.0798	0.081
115	0.1452	0.0923	0.084	0.0831	0.0849
116	0.1637	0.1059	0.0902	0.0919	0.0947
117	0.1547	0.1009	0.0831	0.0867	0.091
118	0.1679	0.1146	0.0912	0.0992	0.0998
119	0.1686	0.1169	0.0952	0.1009	0.0989
120	0.1594	0.1107	0.0901	0.0965	0.0954
121	0.1466	0.1014	0.078	0.0871	0.0894
122	0.1315	0.0894	0.0691	0.0758	0.0791
123	0.1116	0.0759	0.0608	0.0616	0.0752
124	0.1004	0.0868	0.0683	0.0714	0.0829
125	0.0832	0.0635	0.0627	0.0706	0.064
126	0.1685	0.1404	0.1179	0.0763	0.0707
127	0.1441	0.1422	0.1069	0.06	0.0724
128	0.1996	0.2258	0.1343	0.077	0.0975
129	0.1611	0.2003	0.1171	0.0963	0.1032
130	0.1088	0.1198	0.0925	0.0866	0.0943
131	0.1407	0.1031	0.1135	0.0956	0.0977
132	0.0983	0.0751	0.0691	0.0733	0.0745
133	0.0906	0.0705	0.07	0.0768	0.08
134	0.1064	0.0722	0.0866	0.0919	0.1458
135	0.1264	0.1036	0.1118	0.0914	0.1725
136	0.1247	0.1276	0.1301	0.0906	0.2064
137	0.1571	0.104	0.0989	0.0815	0.1444
138	0.1237	0.1022	0.1044	0.077	0.138
139	0.0781	0.071	0.0794	0.0603	0.0679
140	0.0607	0.0511	0.0576	0.051	0.0527
141	0.0511	0.0452	0.0457	0.0448	0.0435
142	0.055	0.0434	0.0432	0.04	0.0419
143	0.0629	0.0424	0.041	0.0386	0.043
144	0.0769	0.0513	0.0492	0.0457	0.0549
145	0.0975	0.0599	0.0535	0.0499	0.0618
146	0.1214	0.0764	0.0706	0.0631	0.0757
147	0.1379	0.0856	0.0755	0.0726	0.0834
148	0.1601	0.1072	0.0974	0.095	0.1025
1	0.199	0.1497	0.1517	0.1476	0.1604
2	0.1503	0.1006	0.102	0.0922	0.1074
3	0.1198	0.0756	0.0742	0.0678	0.0842
4	0.1095	0.0719	0.0696	0.0618	0.0793
5	0.0934	0.0665	0.0638	0.0565	0.0715
6	0.0927	0.0649	0.0645	0.0569	0.0683
7	0.0853	0.0605	0.0627	0.0531	0.061
8	0.0935	0.0658	0.0694	0.0612	0.0662
9	0.0991	0.0733	0.0788	0.0704	0.0681
10	0.1205	0.0876	0.0898	0.0811	0.1182
11	0.1506	0.1161	0.1198	0.113	0.1841
12	0.2681	0.1379	0.1421	0.164	0.2203
13	0.3311	0.1289	0.1423	0.2329	0.1409
14	0.2644	0.1799	0.1932	0.2016	0.153
15	0.2404	0.1972	0.2116	0.1734	0.1636
16	0.1832	0.1711	0.1695	0.1299	0.1415
17	0.1268	0.1081	0.1102	0.0835	0.0864
18	0.1035	0.0938	0.0945	0.0735	0.0712
19	0.0931	0.0814	0.0803	0.0721	0.07
20	0.1016	0.0867	0.0842	0.0747	0.0774
21	0.1199	0.1079	0.1089	0.1004	0.1125
22	0.1666	0.1229	0.1292	0.1312	0.1492
23	0.1585	0.1196	0.1483	0.1209	0.1405
24	0.1921	0.1296	0.1589	0.182	0.2042
25	0.169	0.1216	0.1386	0.1467	0.1656
26	0.121	0.0851	0.0929	0.0829	0.1048
27	0.1187	0.0826	0.0864	0.082	0.0943
28	0.108	0.0774	0.079	0.0749	0.0856
29	0.1245	0.085	0.0887	0.0796	0.0959
30	0.1348	0.0894	0.0937	0.0819	0.0996
31	0.1266	0.0888	0.0932	0.085	0.0986
32	0.1001	0.0712	0.072	0.0667	0.0798
33	0.1018	0.073	0.0768	0.0739	0.0797
34	0.0925	0.0702	0.0732	0.07	0.0724
35	0.1021	0.0839	0.0857	0.0828	0.0823
36	0.1185	0.1001	0.1031	0.0953	0.0943
37	0.0986	0.0854	0.0839	0.0773	0.0749
38	0.0767	0.0688	0.0689	0.062	0.0643
39	0.071	0.0584	0.0594	0.0551	0.0594
40	0.0833	0.0622	0.0654	0.062	0.0662
41	0.0938	0.0714	0.066	0.0641	0.0749
42	0.116	0.0742	0.0787	0.0742	0.0849
43	0.128	0.0795	0.0839	0.0825	0.0993
44	0.1313	0.0804	0.0823	0.0809	0.0992
45	0.1277	0.0811	0.0772	0.0755	0.0977
46	0.1118	0.0721	0.0624	0.0627	0.0855
47	0.0952	0.0613	0.0521	0.0516	0.0717
48	0.0886	0.0608	0.0523	0.0508	0.0701
49	0.0752	0.062	0.0528	0.0514	0.0636
50	0.0799	0.0716	0.0603	0.0569	0.0645
51	0.0776	0.055	0.0578	0.0485	0.0517
52	0.0802	0.0563	0.0722	0.0541	0.0562
53	0.072	0.0546	0.0708	0.0569	0.0549
54	0.0744	0.0637	0.0742	0.0631	0.0763
55	0.078	0.0759	0.0829	0.0701	0.091
56	0.101	0.0907	0.089	0.0832	0.1069
57	0.1156	0.0927	0.1033	0.096	0.123
58	0.1553	0.1119	0.1318	0.1154	0.1489
59	0.1482	0.1178	0.1284	0.1132	0.1497
60	0.1292	0.0941	0.1063	0.0944	0.101
61	0.144	0.1251	0.1071	0.1032	0.096
62	0.1927	0.1959	0.1375	0.1312	0.1057
63	0.1803	0.1767	0.1182	0.1413	0.1121
64	0.1707	0.1799	0.0829	0.1248	0.1023
65	0.1087	0.1036	0.0777	0.0859	0.0957
66	0.0915	0.0841	0.0747	0.0672	0.0813
67	0.0827	0.069	0.0861	0.059	0.0717
68	0.077	0.057	0.0831	0.0619	0.0581
69	0.0578	0.0491	0.0596	0.0516	0.0484
70	0.0549	0.0507	0.0547	0.0515	0.0529
71	0.0497	0.0477	0.0494	0.0459	0.0498
72	0.0735	0.0587	0.0719	0.0547	0.0623
73	0.0812	0.0696	0.1025	0.0719	0.0895
74	0.0948	0.0866	0.1197	0.1034	0.0966
75	0.1679	0.1673	0.227	0.2113	0.1945
76	0.2489	0.2545	0.3448	0.3284	0.3203
77	0.3364	0.3643	0.3906	0.4102	0.3777
78	0.2913	0.3812	0.3194	0.314	0.3026
79	0.277	0.3266	0.3139	0.2607	0.2697
80	0.1972	0.1619	0.2185	0.1878	0.2129
81	0.1275	0.1053	0.1445	0.1135	0.1254
82	0.1079	0.0941	0.12	0.0903	0.1075
83	0.0861	0.0722	0.0879	0.0641	0.0793
84	0.0767	0.0628	0.076	0.0546	0.0696
85	0.067	0.0599	0.0682	0.0491	0.057
86	0.0569	0.0512	0.0644	0.0475	0.0508
87	0.0623	0.0519	0.0689	0.0515	0.0499
88	0.0638	0.0545	0.0815	0.0534	0.0513
89	0.0683	0.0581	0.0792	0.0562	0.0524
90	0.0818	0.0625	0.0696	0.0602	0.0551
91	0.0941	0.0732	0.0797	0.0737	0.0683
92	0.0986	0.1004	0.0854	0.0804	0.0873
93	0.1493	0.1611	0.0908	0.0985	0.0799
94	0.1501	0.1803	0.1374	0.1697	0.0939
95	0.1979	0.1883	0.216	0.2536	0.112
96	0.2261	0.2946	0.3591	0.3554	0.1558
97	0.3235	0.3016	0.3333	0.4383	0.1815
98	0.4703	0.3975	0.3498	0.5225	0.1677
99	0.5403	0.385	0.3193	0.4619	0.2418
100	0.4988	0.3758	0.2879	0.5062	0.2574
101	0.3967	0.2805	0.2624	0.3343	0.2468
102	0.2499	0.2203	0.1957	0.2583	0.2321
103	0.1912	0.1521	0.1731	0.1516	0.1778
104	0.1546	0.123	0.1335	0.1137	0.157
105	0.1307	0.1053	0.1002	0.1005	0.1354
106	0.1159	0.0998	0.0903	0.0902	0.1241
107	0.1033	0.091	0.0846	0.0793	0.1029
108	0.0986	0.0788	0.085	0.0747	0.0903
109	0.0865	0.0597	0.0731	0.0649	0.0612
110	0.0907	0.0585	0.0687	0.0591	0.0591
111	0.0945	0.0565	0.064	0.0564	0.0561
112	0.0752	0.0621	0.0614	0.0569	0.064
113	0.0796	0.0678	0.0679	0.0685	0.0797
114	0.0851	0.065	0.0597	0.0606	0.079
115	0.0874	0.066	0.061	0.0604	0.0794
116	0.1062	0.0749	0.0702	0.0689	0.0885
117	0.1024	0.0723	0.0697	0.0674	0.0834
118	0.1194	0.0828	0.0849	0.0845	0.0973
119	0.1252	0.0811	0.0887	0.0917	0.0945
120	0.1174	0.0788	0.0859	0.091	0.0865
121	0.0986	0.0813	0.0765	0.0776	0.0824
122	0.0756	0.0641	0.0646	0.065	0.0715
123	0.0624	0.0555	0.0577	0.0518	0.0562
124	0.0762	0.0693	0.0798	0.0621	0.0647
125	0.0623	0.0568	0.0563	0.0523	0.0499
126	0.0617	0.0585	0.0612	0.0547	0.0542
127	0.0694	0.0544	0.0643	0.0603	0.0544
128	0.083	0.0661	0.0845	0.0686	0.0708
129	0.0993	0.0771	0.0983	0.0724	0.098
130	0.0908	0.0838	0.1038	0.0818	0.0998
131	0.1101	0.0973	0.131	0.0916	0.1197
132	0.0872	0.0778	0.098	0.0776	0.1022
133	0.0775	0.0785	0.1008	0.0749	0.0996
134	0.0953	0.1067	0.1234	0.0858	0.1402
135	0.1176	0.1484	0.1511	0.1023	0.1752
136	0.1477	0.2506	0.1963	0.1192	0.2235
137	0.1612	0.1552	0.1562	0.1168	0.2396
138	0.1768	0.1366	0.1636	0.117	0.1586
139	0.1516	0.1414	0.1636	0.1072	0.1731
140	0.1072	0.1128	0.1342	0.0826	0.12
141	0.0807	0.0652	0.0825	0.0608	0.0666
142	0.0767	0.0576	0.0653	0.0516	0.0578
143	0.0699	0.0525	0.0526	0.0463	0.0518
144	0.0812	0.0642	0.0595	0.0536	0.0624
145	0.0831	0.0594	0.0536	0.0481	0.0633
146	0.1006	0.0674	0.0621	0.0541	0.0761
147	0.1136	0.072	0.0646	0.0596	0.0814
148	0.1367	0.0888	0.0819	0.0764	0.0992
2.96	151.365	161.946	154.596	160.444	158.117
2.97	148.103	162.933	156.864	161.448	157.469
2.98	153.518	158.691	155.964	161.716	156.211
2.99	153.225	160.389	152.595	163.298	155.717
3	152.43	162.561	155.706	161.295	157.022
3.01	152.042	163.15	154.902	161.941	156.273
3.02	149.422	163.204	153.929	163.127	154.729
3.03	152.163	161.609	151.84	159.42	156.927
3.04	152.382	163.372	155.517	161.804	154.846
3.05	153.245	163.788	154.649	164.153	158.181
3.06	153.42	161.893	153.564	161.716	157.17
3.07	152.66	163.448	154.79	161.303	155.878
3.08	150.465	162.544	155.245	161.249	155.32
3.09	152.137	164.034	156.093	162.708	156.38
3.1	152.301	162.706	154.035	162.064	154.348
3.11	152.728	162.686	153.854	162.436	155.71
3.12	151.919	163.626	155.023	162.702	155.301
3.13	151.76	162.318	153.414	162.417	153.773
3.14	152.565	163.483	154.119	162.527	155.391
3.15	152.43	161.967	152.546	163.249	159.189
3.16	155.604	159.771	151.918	160.486	152.431
3.17	153	163.292	153.425	161.839	155.804
3.18	153.84	163.581	153.514	160.481	157.761
3.19	151.92	163.614	149.473	161.769	156.299
3.2	150.956	164.381	152.315	163.893	154.498
3.21	155.273	163.978	154.266	161.623	158.543
3.22	150.577	162.425	150.989	162.85	154.635
3.23	152.398	161.63	151.47	163.364	156.247
3.24	152.889	162.18	152.363	161.564	153.898
3.25	154.879	161.424	155.044	160.78	156.458
3.26	155.343	163.398	151.892	161.977	156.647
3.27	153.742	162.853	151.488	158.641	156.278
3.28	151.84	161.723	151.577	160.069	154.67
3.29	153.595	163.97	153.535	160.848	159.375
3.3	153.374	163.501	155.539	161.822	158.469
3.31	150.703	161.517	150.981	164.808	158.409
3.32	153.579	162.199	153.389	161.957	159.169
3.33	152.041	162.872	151.713	161.071	160.063
3.34	151.545	161.874	151.722	161.683	156.993
3.35	153.127	160.483	152.559	161.609	156.979
3.36	151.175	162.131	149.8	160.862	157.915
3.37	154.14	162.65	152.636	162.457	156.801
3.38	151.574	162.873	152.415	162.989	158.495
3.39	153.264	160.802	153.515	160.915	158.164
3.4	155.137	162.452	153.876	160.92	157.339
3.41	153.458	161.913	152.007	164.385	156.733
3.42	150.831	164.63	153.492	162.412	160.114
3.43	153.978	163.092	150.913	164.041	157.151
3.44	154.267	163.312	153.09	161.001	154.981
3.45	155.711	162.306	152.04	161.723	154.954
3.46	154.204	162.929	156.044	162.153	157.257
3.47	155.752	163.513	151.332	162.658	155.215
3.48	152.499	163.105	151.411	164.086	154.956
3.49	155.522	161.696	152.693	161.44	153.749
3.5	153.595	161.471	151.631	162.545	156.813
3.51	155.662	161.574	153.801	162.644	160.016
3.52	155.166	162.818	153.138	161.214	159.749
3.53	155.692	164.863	152.5	162.934	155.801
3.54	152.877	163.315	152.164	162.887	155.264
3.55	154.115	162.194	150.141	164.249	155.204
3.56	155.927	164.777	153.411	165.466	158.631
3.57	155.907	160.801	155.171	164.673	156.054
3.58	155.868	162.809	157.357	162.415	161.941
3.59	154.826	162.888	156.352	161.873	159.408
3.6	152.852	162.822	153.258	162.8	158.894
3.61	153.686	162.348	151.427	162.84	159.072
3.62	155.606	161.94	154.417	163.167	156.308
3.63	153.925	161.19	152.701	162.54	158.182
3.64	154.27	162.593	159.151	161.611	157.952
3.65	153.867	162.58	151.755	160.521	158.719
3.66	151.413	163.364	153.69	161.511	155.489
3.67	150.496	162.318	152.982	161.533	157.733
3.68	155.709	163.584	152.121	162.513	155.291
3.69	156.577	164.151	153.642	162.161	160.343
3.7	154.004	162.84	154.623	160.216	158.544
3.71	151.933	164.062	152.212	161.014	156.344
3.72	153.811	162.11	152.464	161.826	158.271
3.73	156.564	162.395	152.813	162.213	158.452
3.74	153.856	164.355	152.266	162.561	160.093
3.75	150.939	162.912	153.865	162.533	159.003
3.76	154.845	164.044	152.456	161.551	159.663
3.77	151.868	163.477	153.611	160.322	157.915
3.78	151.212	161.646	155.145	159.579	160.632
3.79	152.021	165	152.426	160.931	161.459
3.8	153.679	163.967	152.472	160.493	155.437
3.81	153.142	164.175	153.21	162.065	156.789
3.82	154.089	163.632	150.517	160.689	156.776
3.83	155.763	163.053	152.401	160.859	158.261
3.84	155.746	163.302	153.961	159.304	157.898
3.85	154.129	161.321	149.106	161.71	158.912
3.86	153.272	163.177	151.631	159.178	157.538
3.87	155.7	162.657	152.822	159.144	157.909
3.88	153.841	162.958	149.46	160.523	155.778
3.89	155.577	162.139	150.615	159.989	158.594
3.9	157.565	161.936	151.342	159.57	157.214
3.91	154.479	160.783	151.006	160.587	156.903
3.92	156.258	163.277	151.216	161.154	154.332
3.93	157.508	162.744	151.335	159.742	156.668
3.94	156.484	161.894	150.449	159.423	157.811
3.95	156.133	162.354	152.284	159.861	153.633
3.96	155.872	162.256	149.85	160.63	155.358
3.97	153.391	162.679	152.034	161.622	158.56
3.98	157.48	161.256	149.503	159.922	160.096
3.99	152.518	162.057	150.676	159.907	152.853
4	152.445	159.566	150.964	160.301	155.29
4.01	153.647	163.305	153.354	159.676	155.847
4.02	155.845	163.502	153.366	160.177	153.406
4.03	158.336	162.19	152.024	160.894	156.876
4.04	156.392	161.326	150.372	161.229	157.243
4.05	156.987	162.252	155.032	160.232	157.016
4.06	157.542	162.604	152.198	162.11	154.32
4.07	157.32	163.397	153.423	161.391	155.685
4.08	155.007	161.945	152.717	159.304	155.938
4.09	155.897	162.708	153.166	158.669	154.734
4.1	156.21	161.351	153.794	159.551	155.124
4.11	154.848	163.622	153.917	160.563	155.884
4.12	156.542	161.083	154.318	159.975	155.85
4.13	154.824	163.29	156.043	162.127	154.703
4.14	156.405	161.937	153.9	161.757	153.526
4.15	153.379	161.161	153.443	161.379	153.067
4.16	156.417	161.816	151.383	161.973	155.279
4.17	153.744	161.159	153.068	161.915	160.386
4.18	155.56	163.262	151.673	162.318	154.246
4.19	153.218	162.845	152.597	160.053	155.449
4.2	151.446	162.403	154.233	161.053	158.575
4.21	156.925	160.911	153.501	161.498	155.799
4.22	158.483	162.511	153.807	163.018	157.287
4.23	155.446	161.638	155.532	160.734	157.006
4.24	155.142	161.323	153.568	160.546	158.391
4.25	155.049	162.106	152.813	159.968	157.587
4.26	155.172	163.341	151.998	161.824	157.238
4.27	155.195	164.137	153.516	162.01	156.608
4.28	154.46	162.604	154.575	162.971	156.059
4.29	154.542	164.33	154.346	161.502	155.312
4.3	155.127	162.904	152.97	161.042	153.575
4.31	154.907	162.885	153.71	163.68	153.146
4.32	154.913	161.576	153.584	163.619	154.109
4.33	151.232	161.235	153.156	161.439	157.407
4.34	152.093	162.887	151.844	162.931	154.663
4.35	150.276	161.487	155.095	160.645	154.296
4.36	152.862	160.705	154.684	162.721	154.886
4.37	150.749	159.789	154.204	161.463	155.028
4.38	152.481	161.245	153.538	162.219	156.838
4.39	152.88	161.651	154.703	161.029	153.636
4.4	154.274	161.132	156.524	161.928	158.203
4.41	151.999	162.595	156.316	161.407	156.869
4.42	153.671	163.796	156.286	162.304	154.636
4.43	148.867	161.833	155.453	163.072	153.469
4.44	154.017	162.733	156.075	163.309	154.581
4.45	150.862	161.263	154.591	161.961	153.844
4.46	152.596	161.399	154.652	161.689	153.997
4.47	151.593	160.323	154.044	160.995	155.098
4.48	152.112	164.737	156.346	161.08	155.878
4.49	152.137	161.231	156.179	162.143	155.465
4.5	149.331	163.949	157.777	161.49	156.228
4.51	153.36	163.053	154.799	161.878	156.131
4.52	153.259	163.15	157.005	163.015	158.617
4.53	152.684	161.797	154.218	161.912	156.248
4.54	150.453	160.165	155.232	160.424	155.304
4.55	151.127	162.17	152.901	160.278	155.629
4.56	152.598	161.984	153.243	161.11	158.02
4.57	148.266	162.349	153.585	160.652	156.214
4.58	151.601	163.182	153.525	161.044	155.552
4.59	153.429	163.639	152.479	162.566	154.234
4.6	150.098	161.91	154.055	161.194	154.683
4.61	152.992	162.056	152.691	160.819	155.067
4.62	153.617	163.168	150.512	164.23	153.694
4.63	151.213	162.989	156.248	160.41	152.555
4.64	155.517	164.089	152.994	161.158	152.67
4.65	154.407	164.377	152.113	161.248	154.155
4.66	151.353	162.474	152.828	162.308	154.343
4.67	154.876	163.316	154.698	162.358	156.908
4.68	153.596	163.491	153.666	162.072	158.952
4.69	153.95	163.226	153.032	160.746	155.974
4.7	153.141	161.926	153.715	160.564	155.669
4.71	153.293	161.818	151.154	161.183	154.588
4.72	151.157	162.247	153.954	159.283	155.265
4.73	155.26	163.053	153.07	161.188	156.34
4.74	153.827	161.83	155.145	162.019	156.74
4.75	154.063	163.004	155.674	159.493	156.386
4.76	153.661	161.391	155.159	161.665	156.88
4.77	152.11	164.57	151.769	161.93	157.594
4.78	153.275	164.257	152.46	160.499	153.881
4.79	155.817	161.238	155.047	159.678	154.692
4.8	151.485	162.3	152.826	162.13	154.932
4.81	150.971	162.185	153.943	160.367	153.054
4.82	155.375	163.644	153.521	159.525	153.401
4.83	155.821	162.133	152.037	159.465	155.138
4.84	152.439	159.241	153.306	158.71	153.033
4.85	153.828	161.364	157.319	161.448	156.708
4.86	152.81	161.002	153.651	160.53	154.133
4.87	150.911	162.282	153.486	159.84	154.023
4.88	152.985	162.119	152.052	159.522	155.443
4.89	152.625	162.805	153.658	159.497	155.779
4.9	153.528	162.537	154.822	160.812	155.684
4.91	152.179	161.057	152.399	162.539	154.034
4.92	151.347	161.894	153.133	159.957	156.843
4.93	149.563	163.763	153.997	161.1	156.205
4.94	150.421	161.804	154.364	161.61	153.276
4.95	155.115	161.562	156.423	162.856	154.925
4.96	148.678	160.395	155.767	160.035	155.819
4.97	153.985	162.038	156.73	161.932	155.416
4.98	150.414	162.815	152.146	161.057	156.904
4.99	152.49	161.851	153.901	160.736	156.783
5	152.84	161.641	153.09	160.906	157.846
5.01	153.394	161.527	152.887	162.812	157.633
5.02	157.825	162.267	154.436	162.255	157.329
5.03	153.415	161.519	151.742	161.722	155.169
5.04	154.57	164.398	153.21	159.493	156.55
5.05	154.526	160.576	152.414	158.15	159.394
5.06	152.582	161.875	154.074	161.549	158.984
5.07	150.865	163.483	154.145	159.168	161.142
5.08	153.189	161.82	154.503	159.22	157.243
5.09	149.793	162.548	155.123	160.23	159.576
5.1	149.712	162.214	154.949	161.4	155.779
5.11	149.96	163.184	157.751	159.631	155.319
5.12	149.442	161.456	152.533	160.124	153.854
5.13	151.589	160.392	154.25	160.21	157.21
5.14	151.406	161.14	153.84	161.449	155.671
5.15	152.668	163.695	153.371	160.467	158.007
5.16	153.29	163.573	153.128	161.346	156.408
5.17	152.135	161.609	153.564	161.79	157.503
5.18	152.632	162.966	155.328	160.421	155.842
5.19	152.352	162.98	154.295	159.842	155.506
5.2	152.075	161.759	153.002	161.551	156.311
5.21	151.171	162.668	152.316	160.442	158.389
5.22	153.396	163.287	155.351	159.793	154.628
5.23	154.56	163.616	154.258	162.167	156.456
5.24	152.822	162.392	156.04	161.402	157.058
5.25	152.22	163.747	153.602	161.738	155.623
5.26	153.906	162.385	151.615	161.282	157.818
5.27	150.476	159.658	153.099	161.541	158.901
5.28	150.016	159.951	152.435	160.888	156.962
5.29	150.228	160.012	152.183	161.609	156.749
5.3	155.03	161.878	153.573	159.491	155.036
5.31	151.055	162.851	152.485	161.648	155.283
5.32	152.913	162.975	150.987	162.55	156.142
5.33	152.297	162.105	153.192	160.192	156.587
5.34	155.043	163.868	153.578	161.714	158.21
5.35	154.084	163.72	152.392	160.757	156.624
5.36	152.622	163.619	149.704	163.711	155.431
5.37	154.355	162.495	154.165	161.577	154.497
5.38	152.204	162.448	152.935	162.277	151.105
5.39	153.741	161.82	153.217	161.945	153.485
5.4	153.308	161.519	153.338	160.69	152.536
5.41	153.828	162.127	152.815	161.885	153.524
5.42	154.782	163.787	152.014	161.974	155.52
5.43	153.041	162.653	151.174	160.445	156.709
5.44	154.097	161.896	149.81	160.343	155.769
5.45	155.002	163.07	154.538	162.525	154.65
5.46	152.984	162.628	153.641	161.776	157.357
5.47	151.84	163.797	149.853	162.684	155.079
5.48	156.533	161.337	151.351	162.279	156.403
5.49	152.435	160.783	151.125	161.208	154.273
5.5	153.463	163.141	154.32	161.697	152.631
5.51	153.334	163.587	155.09	159.409	152.256
5.52	153.457	161.93	154.535	162.886	155.09
5.53	153.195	163.918	154.734	161.487	154.805
5.54	152.697	164.116	155.4	163.646	155.341
5.55	152.837	161.45	155.656	161.139	154.116
5.56	155.168	162.945	153.565	161.197	155.659
5.57	153.762	163.451	154.037	161.457	154.534
5.58	153.058	161.306	152.395	163.332	158.265
5.59	151.917	161.342	152.096	161.401	155.941
5.6	150.559	160.381	153.666	162.671	157.64
5.61	152.826	160.715	149.935	162.565	157.513
5.62	155.397	160.659	151.755	163.833	156.187
5.63	156.827	162.448	149.763	162.441	157.764
5.64	154.471	161.995	151.103	162.117	155.819
5.65	154.056	163.546	149.836	161.638	158.31
5.66	154.007	162.484	154.063	162.096	159.213
5.67	152.169	163.099	152.243	159.362	158.757
5.68	154.816	162.403	151.646	160.758	158.986
5.69	152.832	161.497	154.11	161.49	156.102
5.7	153.647	164.743	154.927	161.474	157.637
5.71	154.425	162.629	152.416	160.895	156.89
5.72	152.73	161.067	153.921	160.555	158.174
5.73	153.163	162.376	152.292	161.539	157.919
5.74	151.074	161.065	149.872	160.164	156.188
5.75	155.96	161.255	149.498	160.349	156.637
5.76	152.915	160.589	151.835	162.134	154.11
5.77	154.645	161.608	152.303	163.041	154.602
5.78	153.45	161.993	154.658	162.831	156.596
5.79	153.144	158.747	153.451	163.003	154.756
5.8	153.983	159.82	153.81	162.754	154.663
5.81	149.794	160.352	152.858	160.601	153.91
5.82	153.669	161.519	155.635	163.107	154.344
5.83	153.757	160.79	155.466	161.539	151.649
5.84	156.197	161.527	154.244	163.285	154.958
5.85	153.53	160.617	151.94	160.352	156.437
5.86	153.032	161.06	152.12	162.597	153.965
5.87	154.122	161.002	153.858	162.82	150.917
5.88	155.854	161.404	154.571	163.203	154.158
5.89	152.843	161.645	151.542	161.344	153.432
5.9	155.174	162.799	154.385	161.984	155.226
5.91	155.236	161.17	155.687	161.88	153.651
5.92	154.045	161.579	154.123	160.233	157.217
5.93	153.708	161.379	155.558	160.318	156.255
5.94	153.542	160.783	153.389	161.769	155.701
5.95	152.267	161.314	151.62	160.911	154.14
5.96	155.991	159.433	151.324	159.285	152.073
5.97	153.767	161.244	152.707	158.81	157.151
5.98	152.774	161.989	154.179	159.009	156.604
5.99	156.025	163.082	151.795	159.725	156.97
6	156.756	160.487	151.99	162.056	156.767
6.01	151.7	161.184	154.59	162.854	154.039
6.02	154.343	161.799	154.681	160.862	156.554
6.03	154.781	160.48	155.499	160.129	155.657
6.04	151.908	160.957	153.54	160.545	154.746
6.05	151.771	162.844	154.759	160.969	156.604
6.06	151.821	159.493	154.132	161.682	154.811
6.07	152.958	165.525	151.899	161.005	155.187
6.08	153.361	163.743	155.965	160.852	156.735
6.09	151.683	162.717	153.886	159.57	156.48
6.1	153.179	160.973	155.146	160.409	154.673
6.11	155.737	160.747	154.648	160.21	156.45
6.12	155.093	162.336	154.321	160.568	157.665
6.13	154.989	162.304	156.414	159.664	154.377
6.14	152.48	161.838	156.088	160.796	152.583
6.15	153.742	162.464	155.583	160.768	157.557
6.16	155.59	161.562	153.081	161.723	156.772
6.17	154.781	161.023	155.455	160.122	158.469
6.18	155.044	162.562	156.091	160.37	154.706
6.19	154.115	161.727	155.598	161.196	157.863
6.2	154.505	159.855	155.734	159.64	157.025
6.21	153.132	160.797	155.932	160.338	156.468
6.22	152.618	161.761	152.589	160.273	154.388
6.23	153.941	162.283	152.997	160.929	159.385
6.24	152.559	161.443	154.05	161.344	156.88
6.25	153.636	161.142	151.486	161.576	156.738
6.26	154.613	160.748	153.839	162.382	157.141
6.27	153.816	160.755	156.28	162.545	156.22
6.28	155.134	160.889	153.29	160.001	153.361
6.29	155.019	163.751	154.775	160.231	153.327
6.3	155.304	161.638	152.969	160.965	156.685
6.31	155.468	162.418	152.021	162.315	156.279
6.32	156.36	161.031	154.61	158.859	155.539
6.33	157.918	163.683	156.523	161.998	154.961
6.34	153.011	163.865	153.099	161.987	154.908
6.35	153.376	163.164	155.964	161.008	154.228
6.36	154.768	162.444	156.588	160.434	157.308
6.37	154.449	164.663	154.371	160.415	155.942
6.38	154.301	162.313	154.189	161.391	153.219
6.39	156.441	160.282	154.903	160.123	155.369
6.4	156.649	160.913	154.089	162.992	155.072
6.41	155.425	162.637	150.859	162.419	150.514
6.42	156.477	159.28	156.205	162.082	154.035
6.43	154.124	162.345	154.102	160.464	154.612
6.44	154.508	162.845	156.56	161.737	153.38
6.45	155.341	162.523	153.785	160.704	155.753
6.46	154.411	160.648	153.938	160.556	156.02
6.47	154.861	162.705	152.599	161.69	154.117
6.48	154.713	162.818	155.226	161.428	155.3
6.49	153.23	163.951	155.344	161.441	155.402
6.5	153.252	160.418	156.835	160.429	155.092
6.51	153.18	158.682	156.725	160.371	155.445
6.52	152.98	160.615	156.49	161.872	157.362
6.53	152.617	162.241	156.807	160.8	156.413
6.54	154.815	162.411	155.911	161.443	157.835
6.55	153.464	162.593	155.654	161.509	158.305
6.56	153.199	161.387	155.06	161.358	157.064
6.57	152.415	163.258	153.511	160.31	156.68
6.58	154.318	160.488	154.151	159.247	158.83
6.59	154.516	160.325	153.508	162.242	156.491
6.6	154.779	162.361	154.378	160.542	157.03
6.61	155.152	161.608	152.358	160.367	157.73
6.62	154.883	160.978	151.664	159.356	159.694
6.63	153.148	160.283	154.368	160.429	157.604
6.64	153.857	161.939	154.336	160.524	156.81
6.65	155.259	161.772	154.297	160.522	157.354
6.66	154.539	161.673	156.249	160.111	158.197
6.67	155.45	162.417	153.173	158.161	158.359
6.68	154.572	159.332	156.677	160.3	157.867
6.69	156.866	160.427	155.358	161.511	156.933
6.7	155.312	160.371	156.35	160.157	158.191
6.71	158.642	159.831	154.776	161.541	157.309
6.72	156.477	160.783	154.777	161.168	154.686
6.73	154.838	163.05	153.877	160.944	155.825
6.74	154.461	161.472	154.258	161.247	155.257
6.75	156.71	160.753	151.8	163.131	155.847
6.76	158.77	160.84	153.719	159.798	157.382
6.77	157.166	161.452	154.288	160.242	154.516
6.78	155.47	160.736	154.212	162.424	155.937
6.79	155.099	160.379	155.589	161.591	157.584
6.8	155.905	163.272	152.567	161.774	156.968
6.81	158.134	162.061	155.219	161.221	154.464
6.82	155.946	162.71	154.693	160.81	154.985
6.83	153.893	162.083	154.885	161.114	155.959
6.84	153.482	162.368	156	161.054	153.075
6.85	152.435	161.352	154.218	160.872	154.362
6.86	155.524	160.666	154.83	160.936	157.226
6.87	152.542	160.934	154.21	159.498	155.038
6.88	154.231	161.978	152.16	160.679	155.149
6.89	155.557	160.242	152.333	160.161	155.807
6.9	153.951	161.5	152.888	161.863	155.157
6.91	155.749	159.64	153.972	160.33	156.561
6.92	155.931	162.201	150.307	161.853	154.518
6.93	153.283	160.891	153.379	162.516	155.956
6.94	152.161	161.173	151.982	161.978	155.858
6.95	153	158.794	153.933	161.259	155.834
6.96	152.073	159.72	152.514	162.022	156.54
6.97	152.697	161.041	154.733	160.853	160.601
6.98	154.794	160.895	154.32	159.762	158.803
6.99	155.776	163.005	150.009	161.129	156.373
7	154.925	160.23	151.296	160.684	156.085
7.01	152.573	161.977	152.632	160.517	157.047
7.02	151.533	161.973	151.689	161.329	157.489
7.03	150.891	161.752	152.41	161.806	156.755
7.04	151.233	160.947	154.177	160.961	160.286
7.05	154.462	159.922	157.815	158.996	160.173
7.06	155.545	160.528	153.978	160.997	160.055
7.07	156.799	160.453	154.555	160.075	156.429
7.08	153.941	160.348	152.03	160.069	157.286
7.09	154.889	160.001	148.477	160.695	157.816
7.1	154.936	163.046	151.394	159.47	158.199
7.11	152.064	160.771	153.877	159.754	159.285
7.12	156.891	159.47	153.142	162.066	158.117
7.13	154.908	162.057	154.741	161.083	158.88
7.14	153.519	161.518	155.321	160.176	160.73
7.15	152.859	161.186	153.237	162.4	156.461
7.16	152.825	159.368	154.148	160.749	158.282
7.17	155.359	159.492	156.288	159.392	157.766
7.18	155.572	160.755	153.428	161.394	154.837
7.19	157.435	160.095	155.687	163.276	154.946
7.2	153.4	160.209	154.257	161.198	155.24
7.21	153.189	161.43	153.856	161.748	156.665
7.22	154.58	159.747	157.309	159.732	156.747
7.23	152.373	160.205	156.499	161.774	155.269
7.24	150.834	160.973	155.759	161.049	156.371
7.25	155.02	162.06	157.658	163.219	156.292
7.26	153.869	160.849	155.781	160.019	160.382
7.27	155.865	161.497	157.522	159.572	157.875
7.28	156.39	161.34	155.004	159.34	155.984
7.29	156.793	160.864	153.978	160.941	157.27
7.3	156.317	160.983	153.885	160.043	157.587
7.31	152.857	160.652	156.706	161.712	155.737
7.32	153.809	159.638	155.096	157.995	155.076
7.33	156.827	158.361	152.556	160.291	156.224
7.34	151.835	160.992	153.966	159.618	154.698
7.35	155.459	161.5	156.909	160.95	156.001
7.36	154.671	160.087	155.986	160.823	154.022
7.37	150.816	159.635	155.867	160.463	157.299
7.38	153.949	162.372	155.206	162.429	154.806
7.39	155.441	161.826	154.843	160.813	157.645
7.4	154.225	161.819	152.536	160	157.897
7.41	153.375	161.927	153.994	161.473	158.746
7.42	153.574	160.592	154.09	161.099	156.183
7.43	154.98	161.869	153.975	161.901	157.514
7.44	154.197	163.073	155.356	160.839	155.592
7.45	151.981	161.195	152.832	162.195	156.645
7.46	154.501	162.123	153.423	162.271	158.383
7.47	154.099	159.657	155.285	161.139	157.88
7.48	154.836	163.18	152.064	161.794	155.318
7.49	155.953	160.94	154.614	161.394	157.968
7.5	157.666	160.936	153.972	158.39	158.776
7.51	156.586	160.446	151.827	159.435	158.492
7.52	153.264	162.896	156.253	160.647	158.572
7.53	157.835	162.617	153.76	158.184	157.261
7.54	154.766	162.399	150.461	160.539	160.103
7.55	154.828	161.468	152.369	159.693	155.072
7.56	155.668	162.295	155.951	159.884	159.652
7.57	155.536	161.045	152.92	160.699	160.197
7.58	154.297	161.651	149.591	160.842	158.449
7.59	154.916	162.976	153.571	159.295	156.456
7.6	154.922	161.905	154.509	161.307	159.38
7.61	156.174	162.956	152.122	159.738	157.602
7.62	154.952	161.606	153.136	158.99	157.262
7.63	157.133	162.973	152.276	160.29	157.012
7.64	157.546	162.965	152.876	161.62	156.73
7.65	157.028	161.769	150.972	160.464	156.558
7.66	156.604	161.895	153.133	161.058	157.777
7.67	154.218	162.028	153.054	160.253	156.002
7.68	156.046	162.673	154.674	162.531	156.896
7.69	156.987	163.572	153.796	161.018	158.932
7.7	154.843	162.739	157.173	160.055	157.585
7.71	153.217	162.658	151.764	161.139	156.762
7.72	156.846	162.59	150.542	160.36	156.539
7.73	158.658	162.593	150.771	162.099	157.17
7.74	156.271	162.625	152.501	161.668	156.625
7.75	153.668	163.526	153.068	160.868	157.371
7.76	156.048	162.585	153.692	161.486	158.781
7.77	158.183	162.036	151.725	161.678	157.432
7.78	155.608	162.693	153.029	162.311	156.491
7.79	152.813	162.761	152.361	160.833	155.306
7.8	155.578	165.059	154.359	159.41	156.337
7.81	155.786	162.991	151.966	161.529	157.619
7.82	156.047	162.718	149.129	161.099	155.284
7.83	156.846	162.021	152.821	163.402	154.554
7.84	156.744	162.488	152.415	159.615	154.907
7.85	155.069	161.025	151.155	162.563	156.712
7.86	155.421	163.929	150.779	160.855	156.232
7.87	151.407	161.391	148.104	160.246	153.514
7.88	151.082	161.497	151.473	161.387	154.915
7.89	152.538	162.089	150.974	161.046	153.191
7.9	154.874	163.11	152.062	159.247	156.323
7.91	152.781	162.363	154.452	160.343	155.318
7.92	154.108	161.017	151.495	161.655	154.918
7.93	153.075	163.422	155.304	161.535	153.634
7.94	155.102	163.336	156.369	162.319	156.812
7.95	150.164	162.986	154.601	161.763	154.165
7.96	153.408	158.808	154.762	159.648	153.885
7.97	152.874	161.525	156.062	160.994	154.385
7.98	156.704	161.875	155.349	160.496	153.598
7.99	155.686	161.269	156.792	160.728	152.998
8	154.109	163.58	155.369	161.168	151.865
8.01	156.255	161.989	155.825	159.652	155.219
8.02	154.407	160.83	152.418	161.518	154.773
8.03	155.071	161.93	153.82	161.12	155.126
8.04	152.064	160.375	155.065	160.401	153.341
8.05	154.925	161.21	155.271	161.259	158.078
8.06	152.256	161.591	153.97	162.187	154.202
8.07	154.532	162.676	155.011	160.159	155.039
8.08	155.729	162.897	155.434	160.938	153.56
8.09	154.312	160.026	152.136	159.885	156.142
8.1	154.863	160.016	156	159.748	154.897
8.11	153.823	159.597	154.743	159.175	154.007
8.12	154.397	159.277	155.475	159.494	153.966
8.13	155.748	161.326	153.958	160.177	154.92
8.14	153.183	160.735	154.401	161.262	154.778
8.15	153.516	160.767	153.773	160.352	156.009
8.16	155.53	162.282	153.014	160.75	154.761
8.17	154.489	161.734	157.711	161.01	156.485
8.18	154.826	160.701	158.862	160.271	156.754
8.19	154.402	159.766	157.31	160.61	156.724
8.2	151.367	161.058	157.2	157.839	155.571
8.21	154.779	161.321	156.643	160.519	157.526
8.22	154.504	162.31	158.026	159.947	156.798
8.23	155.288	161.033	158.045	160.307	154.784
8.24	157.422	161.394	159.748	161.707	156.952
8.25	155.3	159.746	156.232	161.596	157.437
8.26	155.214	160.616	156.224	160.526	157.414
8.27	155.014	161.954	157.033	158.049	153.416
8.28	157.681	159.588	156.582	158.425	155.004
8.29	157.402	161.235	156.646	159.827	155.49
8.3	154.166	161.379	157.079	160.749	155.685
8.31	155.634	161.544	154.985	159.761	154.129
8.32	152.008	158.99	156.971	162.331	154.898
8.33	154.075	161.029	158.265	160.281	155.739
8.34	153.782	161.772	158.384	160.664	153.152
8.35	152.655	161.926	157.598	159.847	155.743
8.36	152.274	160.852	156.801	159.933	157.019
8.37	155.023	161.448	157.492	162.002	155.268
8.38	156.873	160.847	155.468	162.628	154.732
8.39	152.539	163.052	155.52	162.243	154.667
8.4	151.976	162.21	157.428	162.64	153.895
8.41	154.71	162.645	157.894	160.902	156.645
8.42	156.857	164.046	158.186	160.79	154.96
8.43	154.894	161.544	158.146	159.42	153.638
8.44	156.738	161.515	153.06	160.601	156.142
8.45	152.967	161.855	156.322	161.011	156.783
8.46	155.345	162.626	154.488	161.127	157.225
8.47	155.554	161.948	156.138	162.7	157.095
8.48	155.647	162.732	154.499	164.357	158.122
8.49	153.755	162.207	154.361	163.118	156.436
8.5	152.738	162.717	154.075	161.61	155.84
8.51	153.972	162.159	156.922	161.247	153.312
8.52	155.129	161.328	153.941	161.664	154.467
8.53	152.9	161.495	153.914	162.864	155.938
8.54	153.613	159.585	154.436	161.11	154.356
8.55	154.531	161.984	155.352	159.845	154.053
8.56	153.146	161.219	155.121	161.885	154.289
8.57	153.942	161.557	156.942	160.803	153.614
8.58	150.576	163.363	154.914	160.251	155.328
8.59	151.635	161.643	157.235	160.432	156.98
8.6	153.126	160.584	154.421	160.255	157.546
8.61	155.126	158.866	155.239	162.578	156.02
8.62	154.595	160.351	156.285	161.819	157.864
8.63	154.052	160.861	155.205	160.659	157.232
8.64	155.022	157.852	155.242	161.465	156.594
8.65	152.519	160.103	154.535	160.536	157.409
8.66	153.559	160.36	154.368	160.599	155.71
8.67	149.313	161.594	155.507	163.49	158.428
8.68	153.391	159.668	154.736	162.235	158.047
8.69	151.818	160.195	154.808	160.53	155.838
8.7	152.992	159.482	156.611	162.078	156.996
8.71	154.45	160.053	156.221	161.428	155.075
8.72	149.122	160.748	153.64	162.135	155.215
8.73	153.022	161.263	154.93	162.513	155.627
8.74	153.835	159.717	151.469	162.071	157.439
8.75	150.772	160.125	155.366	161.156	157.282
8.76	150.48	160.471	152.186	160.323	157.848
8.77	152.381	160.531	156.841	160.689	155.69
8.78	149.641	161.936	153.249	158.716	156.501
8.79	151.054	161.886	154.135	160.491	158.552
8.8	150.44	160.324	156.262	163.636	154.844
8.81	151.753	161.131	156.099	159.94	156.258
8.82	150.887	158.611	155.437	161.842	157.279
8.83	151.307	158.784	154.788	163.075	156.477
8.84	152.286	159.044	157.295	161.056	158.221
8.85	150.787	162.097	154.193	160.241	153.431
8.86	152.12	159.919	155.805	160.461	156.303
8.87	152.062	160.475	157.993	163.179	156.61
8.88	151.776	163.03	152.598	161.337	155.817
8.89	152.6	160.748	153.367	160.78	154.856
8.9	154.745	160.469	154.994	162.072	154.985
8.91	151.4	159.678	153.884	162.156	155.644
8.92	152.355	159.61	155.08	161.211	155.185
8.93	153.531	161.655	154.121	161.323	153.266
8.94	153.581	160.846	153.069	162.756	156.712
8.95	150.271	158.951	154.288	163.112	154.744
8.96	153.899	160.129	156.423	161.432	155.382
8.97	150.737	161.171	153.628	160.794	155.838
8.98	153.065	160.992	154.206	161.795	154.657
8.99	152.905	160.582	152.434	162.024	153.341
9	154.741	160.62	153.604	162.149	154.528
9.01	156.209	157.456	153.984	161.515	155.445
9.02	156.127	161.252	152.724	162.368	153.279
9.03	156.316	159.561	151.728	162.859	154.979
9.04	155.025	160.157	152.919	162.699	154.999
9.05	152.707	161.014	155.03	161.875	153.954
9.06	153.589	163.893	151.001	162.263	154.755
9.07	150.502	162.211	155.195	161.662	152.296
9.08	154.892	161.804	155.429	162.29	153.573
9.09	153.029	163.192	154.592	163.615	155.041
9.1	153.73	161.481	152.062	162.672	153.025
9.11	152.634	161.801	154.047	161.01	155.358
9.12	155.88	159.781	153.612	161.817	154.264
9.13	154.502	162.997	155.257	162.503	157.422
9.14	155.221	160.609	155.361	160.192	155.181
9.15	154.619	161.463	151.874	162.459	157.41
9.16	151.184	162.877	154.342	162.113	156.197
9.17	153.62	161.303	156.15	162.243	154.858
9.18	155.215	160.36	155.078	161.749	154.891
9.19	153.798	161.514	153.235	161.793	153.622
9.2	151.736	161.066	153.779	163.483	152.929
9.21	152.479	160.91	155.665	162.631	155.462
9.22	154.264	162.346	155.434	161.545	153.748
9.23	153.652	160.235	151.647	161.907	154.146
9.24	152.906	162.476	155.387	161.781	152.643
9.25	152.331	163.158	154.618	162.229	153.309
9.26	153.62	164.098	153.35	161.145	152.379
9.27	153.024	162.023	152.738	162.523	152.824
9.28	153.906	162.412	149.018	162.106	154.078
9.29	152.715	163.464	152.228	163.121	151.077
9.3	152.348	163.41	152.619	160.936	149.705
9.31	154.187	162.595	149.525	160.988	154.424
9.32	150.99	164.353	153.162	159.609	152.468
9.33	154.154	164.038	150.817	162.783	155.658
9.34	152.736	162.388	149.129	161.236	155.812
9.35	151.876	162.803	150.131	162.831	155.225
9.36	151.914	161.851	150.967	160.459	153.747
9.37	152.465	162.333	153.634	161.279	153.903
9.38	151.305	160.275	151.504	163.253	155.201
9.39	152.974	162.931	152.339	160.01	156.011
9.4	153.932	162.128	152.036	161.907	155.491
9.41	152.044	161.37	150.215	161.091	156.729
9.42	155.824	162.698	150.603	159.829	156.273
9.43	152.641	161.763	150.666	161.455	156.583
9.44	154.668	163.072	152.262	161.169	152.544
9.45	153.888	160.748	153.095	163.235	156.581
9.46	153.539	160.844	153.502	162.008	155.501
9.47	153.886	159.899	150.497	162.219	157.992
9.48	154.74	161.508	151.566	162.129	154.956
9.49	152.298	160.611	149.812	161.399	156.297
9.5	154.563	161.245	152.279	160.918	152.464
9.51	152.879	162.192	154.266	163.388	154.028
9.52	153.724	160.681	155.853	161.63	155.313
9.53	156.294	162.11	151.989	162.071	157.037
9.54	152.446	160.181	152.599	161.919	154.69
9.55	155.243	162.535	150.969	162.793	157.155
9.56	156.673	163.031	153.992	161.461	156.42
9.57	153.872	161.023	152.835	160.871	154.58
9.58	155.151	162.743	154.985	163.67	154.472
9.59	153.738	161.223	155.032	163.309	153.323
9.6	153.244	161.461	152.735	161.364	156.762
9.61	152.821	159.579	156.068	161.975	157.446
9.62	154.464	160.694	156.923	161.733	154.185
9.63	154.064	160.782	153.422	161.767	156.977
9.64	154.298	161.765	152.07	162.674	156.651
9.65	151.733	159.7	153.773	162.382	154.533
9.66	152.583	160.263	151.093	161.225	156.591
9.67	156.004	162.046	151.676	159.596	154.641
9.68	153.496	160.395	151.387	161.552	154.885
9.69	154.661	161.447	150.7	162.07	156.722
9.7	155.087	160.244	154.902	161.287	156.106
9.71	153.195	159.222	155.044	161.335	158.686
9.72	151.447	161.63	156.979	159.475	160.173
9.73	153.336	160.473	152.771	160.749	157.669
9.74	152.367	160.606	155.085	160.896	160.089
9.75	151.43	161.657	152.896	161.546	157.481
9.76	150.419	163.582	152.817	161.22	157.733
9.77	153.989	161.514	153.705	159.442	156.821
9.78	153.93	161.208	152.299	158.738	154.957
9.79	156.852	161.79	153.7	162.305	155.023
9.8	155.007	161.096	153.309	161.361	154.818
9.81	155.326	160.55	152.961	160.206	156.005
9.82	154.32	161.887	152.172	162.125	156.098
9.83	155.951	163.16	152.201	159.695	156.41
9.84	154.178	161.292	150.698	162.277	157.889
9.85	154.371	160.353	152.24	161.056	158.055
9.86	150.118	160.515	153.643	162.403	158.172
9.87	152.704	159.815	151.852	160.063	156.893
9.88	152.633	161.727	152.45	162.234	157.926
9.89	153.789	162.856	153.458	160.913	156.555
9.9	155.597	161.585	154.416	162.014	158.865
9.91	154.937	161.893	152.878	161.605	158.728
9.92	154.336	160.803	152.224	163.451	156.768
9.93	151.523	161.418	150.954	161.039	158.749
9.94	153.904	159.771	153.637	162.167	157.339
9.95	152.866	161.948	153.857	161.962	156.761
9.96	155.154	163.207	154.129	160.407	156.378
9.97	152.137	161.526	155.424	161.208	159.093
9.98	153.561	161.37	154.837	161.268	156.094
9.99	155.754	161.524	155.127	161.479	156.015
10	154.533	161.388	152.037	160.526	158.402
10.01	153.429	159.671	151.513	161.366	155.387
10.02	150.522	162.274	153.972	160.533	156.865
10.03	151.216	161.563	152	161.52	154.154
10.04	153.582	160.422	153.656	161.294	154.693
10.05	154.134	164.729	155.293	160.979	155.821
10.06	154.314	161.021	151.721	161.503	157.331
10.07	154.872	161.996	154.589	160.069	157.264
10.08	156.739	163.334	153.525	161.433	153.758
10.09	153.985	162.713	153.931	162.642	153.046
10.1	152.738	163.853	155.858	161.328	152.141
10.11	152.486	161.772	153.976	161.434	153.77
10.12	152.087	163.722	154.212	160.776	154.934
10.13	154.247	161.574	152.726	162.599	155.582
10.14	152.866	162.933	154.021	161.079	154.489
10.15	154.415	161.16	154.129	160.9	157.356
10.16	151.612	164.077	152.469	160.525	157.453
10.17	152.687	162.101	155.255	161.775	156.206
10.18	154.57	161.521	155.597	160.175	158.038
10.19	153.969	163.104	154.741	161.931	157.867
10.2	151.912	162.879	154.754	161.651	157.228
10.21	153.836	161.706	148.768	161.001	156.748
10.22	154.508	161.954	149.981	162.491	156.558
10.23	153.845	160.528	151.045	160.406	154.143
10.24	152.346	163.426	153.861	161.425	155.654
10.25	152.487	160.714	151.192	162.287	154.185
10.26	152.331	161.611	153.216	161.04	155.453
10.27	152.019	161.858	149.892	161.915	155.883
10.28	152.799	161.686	148.66	161.074	156.584
10.29	153.55	162.232	149.803	161.357	157.518
10.3	152.183	160.772	149.995	160.347	154.131
10.31	153.487	160.538	152.95	162.36	155.384
10.32	154.331	159.79	150.559	160.61	154.987
10.33	153.622	159.788	152.736	160.891	158.679
10.34	152.944	163.285	153.526	161.696	157.216
10.35	151.306	160.666	151.164	162.647	156.025
10.36	149.113	162.388	152.558	161.599	158.19
10.37	153.219	161.208	151.386	161.475	155.643
10.38	150.739	161.578	153.461	162.67	156.408
10.39	150.79	161.639	153.818	161.545	154.274
10.4	149.884	161.376	155.223	161.974	155.768
10.41	152.287	161.003	154.365	161.434	154.535
10.42	153.11	159.23	153.466	161.947	157.321
10.43	151.353	161.678	152.617	161.288	156.131
10.44	151.364	161.321	148.308	161.255	155.994
10.45	150.995	160.54	151.822	165.296	157.166
10.46	152.61	161.099	155.022	161.477	154.474
10.47	153.737	162.299	154.54	164.815	155.225
10.48	152.907	159.157	154.915	162.55	153.761
10.49	153.504	162.219	151.748	160.771	156.63
10.5	153.179	161.84	153.099	161.283	153.883
10.51	151.545	163.677	156.577	161.769	153.963
10.52	154.662	161.077	154.285	162.232	154.527
10.53	154.436	159.229	153.048	162.441	155.699
10.54	153.26	159.452	154.343	162.234	154.354
10.55	153.4	161.482	154.139	164.608	156.441
10.56	155.057	160.864	155.432	164.734	157.421
10.57	154.269	160.672	154.826	161.596	158.445
10.58	155.981	161.984	154.878	163.483	156.862
10.59	153.718	160.368	155.403	162.311	156.609
10.6	154.077	161.792	151.363	162.272	155.258
10.61	153.498	161.558	155.481	163.294	155.312
10.62	153.121	162.086	154.327	165.291	158.507
10.63	156.405	162.093	154.78	163.729	156.372
10.64	150.94	161.733	153.322	163.756	156.608
10.65	152.64	161.413	157.189	162.721	155.878
10.66	151.923	161.382	155.29	163.657	155.583
10.67	154.019	162.071	152.9	161.93	162.365
10.68	151.959	159.92	157.082	162.512	157.049
10.69	153.275	160.491	153.36	161.223	159.652
10.7	151.65	159.746	152.278	163.485	156.801
10.71	149.94	160.576	151.945	161.639	156.502
10.72	150.827	159.01	153.912	162.918	158.061
10.73	153.709	160.778	153.186	161.808	154.774
10.74	152.82	162.982	153.757	161.295	154.494
10.75	155.109	160.668	153.537	163.33	157.273
10.76	154.282	160.111	154.389	162.316	157.191
10.77	150.227	160.334	153.044	163.783	158.906
10.78	151.644	161.193	154.282	161.556	157.548
10.79	150.075	163.081	154.176	161.114	156.126
10.8	150.784	162.301	154.472	160.868	156.568
10.81	151.487	160.083	153.936	161.715	156.521
10.82	151.109	160.329	155.404	162.365	157.936
10.83	151.766	161.218	154.166	162.078	155.846
10.84	155.661	159.824	154.829	160.671	155.555
10.85	152.731	161.494	152.173	160.566	157.988
10.86	152.424	160.959	156.372	162.912	157.148
10.87	152.883	160.331	154.196	161.614	156.724
10.88	153.713	161.507	154.887	163.232	157.005
10.89	150.014	160.871	152.132	163.478	153.609
10.9	151.452	160.384	151.843	164.302	154.116
10.91	151.002	160.775	152.586	164.336	159.319
10.92	151.697	161.951	153.354	164.141	156.611
10.93	151.667	159.504	153.965	162.489	156.321
10.94	152.064	161.071	155.612	163.48	157.033
10.95	150.132	160.156	155.581	163.506	157.503
10.96	152.586	159.516	154.454	162.755	155.027
10.97	151.293	161.531	153.704	162.685	157.438
10.98	152.412	159.879	155.759	161.458	155.539
10.99	150.229	160.289	154.12	163.95	154.747
11	152.73	160.927	155.101	162.259	154.421
11.01	151.29	160.697	154.049	164.507	156.333
11.02	150.33	160.226	152.125	164.294	151.495
11.03	149.542	159.155	152.749	163.816	158.057
11.04	152.949	159.827	155.801	161.881	155.582
11.05	149.716	159.455	154.482	162.295	157.054
11.06	153.889	160.388	155.531	160.675	158.908
11.07	153.236	159.76	156.427	162.031	158.821
11.08	153.592	159.544	155.081	163.76	155.74
11.09	150.682	161.087	156.019	163.557	156.505
11.1	150.764	159.727	157.847	163.097	157.532
11.11	151.275	161.225	156.276	160.149	160.614
11.12	152.452	158.668	157.934	161.012	158.196
11.13	151.358	159.685	155.542	161.594	158.327
11.14	151.315	158.535	156.252	160.86	154.982
11.15	152.044	160.264	153.907	162.585	158.404
11.16	150.704	158.365	156.438	163.215	157.676
11.17	152.342	161.235	154.502	162.674	155.69
11.18	153.232	161.285	154.717	162.236	156.074
11.19	152.318	160.044	154.944	162.079	157.158
11.2	151.293	160.787	153.12	163.469	154.543
11.21	150.18	161.652	153.637	161.354	157.192
11.22	151.331	158.972	154.023	162.12	157.267
11.23	152.082	158.082	152.076	165.474	157.897
11.24	154.616	160.308	152.083	164.036	158.193
11.25	151.594	160.004	155.363	162.403	156.171
11.26	150.4	162.189	153.73	163.046	156.479
11.27	150.393	162.834	153.29	163.483	156.808
11.28	152.308	162.911	153.432	163.289	157.323
11.29	150.05	162.595	152.861	161.858	158.745
11.3	147.975	160.947	155.407	162.197	157.183
11.31	150.363	161.984	155.758	162.914	157.82
11.32	149.574	161.082	153.421	165.404	156.748
11.33	149.369	160.013	151.232	162.376	157.962
11.34	148.883	162.922	155.754	163.116	158.321
11.35	147.47	161.235	154.341	164.031	158.405
11.36	150.801	160.6	153.892	162.407	154.572
11.37	151.132	161.77	154.6	163.203	158.309
11.38	149.939	162.914	155.264	161.946	156.41
11.39	150.017	163.518	157.477	163.418	156.529
11.4	147.798	161.154	155.58	163.528	154.379
11.41	148.172	161.194	154.256	165.949	158.498
11.42	149.166	161.425	153.69	164.177	159.076
11.43	149.52	161.174	155.191	163.619	155.015
11.44	149.735	162.083	154.314	164.457	156.579
11.45	148.625	160.99	153.792	162.046	158.093
11.46	150.101	160.53	155.253	162.857	156.584
11.47	151.49	160.001	155.181	163.457	159.682
11.48	150.995	160.478	154.902	162.87	158.113
11.49	149.469	160.544	154.497	162.615	157.913
11.5	149.677	160.77	153.396	162.273	157.81
11.51	151.296	162.15	153.872	161.04	157.74
11.52	151.325	160.396	154.233	163.235	158.066
11.53	149.653	159.895	153.813	162.783	154.405
11.54	151.441	162.016	158.014	162.534	158.066
11.55	149.649	161.649	153.954	162.857	157.612
11.56	150.989	160.236	152.961	161.646	158.79
11.57	150.293	162.027	154.257	164.211	158.228
11.58	151.711	159.813	155.095	161.247	158.933
11.59	151.453	162.194	152.706	164.148	160.669
11.6	149.082	161.508	151.856	161.267	157.045
11.61	150.683	160.473	153.166	159.972	159.797
11.62	150.931	163.517	153.596	164.234	162.293
11.63	150.678	159.363	155.761	163.549	161.444
11.64	151.214	161.565	154.566	161.159	160.852
11.65	150.893	161.334	154.055	162.854	161.883
11.66	151.87	163.215	153.168	163.264	163.159
11.67	152.138	161.776	152.925	162.222	157.277
11.68	149.844	161.05	155.571	163.527	160.171
11.69	151.585	159.845	152.228	163.903	157.654
11.7	150.361	160.991	154.171	164.509	158.958
11.71	149.459	159.705	155.04	162.004	159.012
11.72	149.162	161.265	153.731	162.02	159.992
11.73	150.263	161.717	155.599	162.735	156.719
11.74	151.487	162.731	153.243	162.448	159.276
11.75	149.005	159.761	154.859	163.172	159.157
11.76	149.151	161.554	154.734	164.518	158.167
11.77	153.425	160.934	153.576	162.948	160.333
11.78	150.475	160.354	155.443	162.321	158.041
11.79	153.124	159.46	157.706	164.014	160.761
11.8	149.618	161.019	155.411	163.632	157.668
11.81	150.301	160.403	156.669	162.933	157.001
11.82	150.621	162.428	154.007	165.118	158.008
11.83	154.314	161.481	155.591	161.602	161.409
11.84	151.579	163.204	153.83	163.08	158.096
11.85	149.022	164.707	153.869	164.529	158.11
11.86	150.845	161.328	155.067	163.925	159.934
11.87	153.217	160.911	157.708	163.53	157.125
11.88	151.97	161.499	155.024	164	159.512
11.89	151.6	160.904	156.492	163.948	159.333
11.9	151.725	162.213	153.02	163.99	162.016
11.91	151.281	159.464	156.113	162.792	160.737
11.92	150.804	162.01	154.381	161.98	160.318
11.93	150.741	160.483	152.403	162.846	160.111
11.94	151.209	159.605	152.214	162.763	158.175
11.95	148.606	161.277	155.164	162.453	158.47
11.96	152.99	159.57	153.347	164.43	161.058
11.97	151.456	160.553	150.194	162.296	161.048
11.98	151.021	161.103	153.767	161.363	160.454
11.99	149.883	162.754	152.676	161.611	160.408
12	152.806	159.493	152.819	161.561	160.082
12.01	151.251	160.578	153.215	161.175	160.875
12.02	149.447	159.31	152.904	163.085	163.49
12.03	148.477	162.451	154.727	161.373	160.29
12.04	149.737	159.694	155.184	163.483	163.462
12.05	151.046	161.741	151.743	164.804	164.209
12.06	152.722	160.486	151.831	163.614	159.805
12.07	153.021	159.38	150.886	164.278	161.172
12.08	155.156	160.459	153.22	161.577	160.383
12.09	153.519	160.738	153.779	162.664	162.974
12.1	153.003	160.043	154.093	162.334	161.043
12.11	152.864	158.445	155.733	162.003	161.243
12.12	150.31	159.632	152.619	161.834	161.693
12.13	153.319	160.57	153.566	163.215	161.881
12.14	153.896	159.591	152.57	163.206	160.835
12.15	150.902	158.807	153.386	161.879	162.162
12.16	149.649	160.219	152.903	162.913	158.619
12.17	151.391	159.865	154.401	164.296	161.433
12.18	152.383	160.703	153.188	164.013	158.775
12.19	154.004	160.845	152.839	159.792	162.35
12.2	153.531	161.183	156.242	163.144	164.708
12.21	154.458	161.83	155.699	162.054	160.268
12.22	153.154	162.169	152.534	162.082	159.563
12.23	151.881	162.004	153.05	165.644	159.823
12.24	151.666	163.146	156.664	165.589	161.794
12.25	149.468	162.87	154.081	164.815	160.385
12.26	151.808	163.079	156.502	162.722	161.104
12.27	150.027	162.403	154.479	165.32	158.036
12.28	150.831	162.011	152.286	161.845	160.205
12.29	152.34	162.265	153.727	164.504	163.731
12.3	151.689	161.456	153.704	164.371	159.744
12.31	149.229	160.651	155.888	164.552	158.972
12.32	151.556	160.093	154.437	163.579	160.647
12.33	150.254	160.658	153.388	163.247	160.542
12.34	152.501	158.893	154.804	165.364	158.449
12.35	152.714	160.281	156.474	165.716	160.68
12.36	151.666	160.452	151.714	164.56	160.406
12.37	153.255	161.14	153.762	165.44	160.104
12.38	152.112	160.476	152.849	162.25	160.083
12.39	150.083	161.215	154.703	163.542	158.795
12.4	151.013	161.855	157.183	163.434	160.373
12.41	155.763	161.71	153.886	163.15	159.857
12.42	153.262	162.335	154.248	163.315	158.294
12.43	151.14	162.82	153.526	163.878	158.846
12.44	150.438	160.748	155.354	164.709	156.431
12.45	151.813	159.843	152.043	164.746	157.124
12.46	151.382	159.9	152.434	166.255	155.546
12.47	150.952	162.617	155.434	164.955	156.903
12.48	153.212	162.251	152.529	164.047	153.903
12.49	151.962	161.858	157.556	164.315	155.923
12.5	151.779	162.063	154.009	163.812	158.715
12.51	152.221	160.974	153.151	163.972	156.413
12.52	150.834	161.562	153.242	165.344	156.447
12.53	153.816	161.262	153.733	165.546	158.379
12.54	152.64	160.807	153.718	165.209	156.196
12.55	152.689	162.155	155.834	164.652	156.875
12.56	155.794	161.129	154.835	164.921	158.317
12.57	153.692	161.395	155.303	163.026	157.262
12.58	151.916	159.917	152.942	163.734	157.67
12.59	153.512	160.619	154.346	163.743	160.528
12.6	152.224	160.424	155.795	161.725	159.454
12.61	148.7	162.326	155.286	162.747	157.667
12.62	151.033	162.112	155.732	161.708	156.282
12.63	151.404	161.463	153.67	164.187	157.136
12.64	150.442	161.713	153.54	163.89	158.077
12.65	152.791	161.152	155.662	164.616	156.984
12.66	151.885	161.995	155.222	161.015	157.787
12.67	150.545	161.042	155.293	163.337	154.995
12.68	153.192	162.639	154.803	163.577	159.284
12.69	150.296	162.162	155.195	165.147	159.935
12.7	154.033	160.64	158.936	163.71	159.376
12.71	150.85	161.764	155.788	163.107	155.791
12.72	151.727	162.04	159.527	163.222	156.346
12.73	151.696	161.438	157.313	165.197	154.093
12.74	151.097	164.432	158.452	164.022	158.863
12.75	151.107	161.312	157.2	163.767	158.453
12.76	151.864	164.212	155.743	163.177	155.23
12.77	152.877	161.393	154.72	165.494	152.817
12.78	152.742	162.111	154.129	163.385	157.141
12.79	150.348	162.197	156.236	165.337	156.998
12.8	154.476	160.857	154.801	163.747	156.728
12.81	152.855	161.427	152.802	163.152	156.709
12.82	152.354	160.186	153.333	163.201	157.713
12.83	153.807	161.703	153.81	163.7	154.98
12.84	154.202	163.485	151.765	164.043	157.117
12.85	152.519	162.187	152.45	163.394	158.998
12.86	151.234	161.112	153.747	165.251	156.826
12.87	152.578	161.653	153.536	164.39	156.003
12.88	148.75	162.912	155.302	164.39	158.928
12.89	151.075	162.515	152.32	162.885	156.381
12.9	152	162.536	154.624	164.617	156.959
12.91	151.368	162.267	153.484	164.606	158.315
12.92	151.196	161.673	152.735	164.563	156.866
12.93	154.776	162.097	152.6	165.459	157.109
12.94	153.073	162.955	150.294	163.871	158.548
12.95	153.257	162.565	150.055	162.117	155.912
12.96	153.276	162.639	155.059	162.122	157.534
12.97	153.357	161.206	155.596	165.974	156.008
12.98	152.814	160.309	155.804	162.719	156.036
12.99	152.283	163.048	157.009	165.07	156.002
13	151.706	162.44	153.162	165.666	155.732
13.01	151.816	161.378	155.081	164.089	157.258
13.02	150.739	162.387	153.721	163.97	156.779
13.03	151.501	162.849	154.553	163.359	157.469
13.04	150.639	163.217	153.972	166.72	157.624
13.05	150.995	162.501	152.791	162.203	156.835
13.06	149.293	160.546	153.124	164.458	158.307
13.07	148.155	161.391	153.608	161.451	155.412
13.08	151.567	160.057	152.695	163.53	156.032
13.09	148.908	161.9	153.689	163.956	156.688
13.1	148.904	161.265	151.17	164.531	155.716
13.11	150.709	161.287	152.875	163.468	158.562
13.12	150.345	161.433	153.406	163.495	157.629
13.13	150.549	162.547	154.602	164.573	156.456
13.14	149.945	162.148	156.627	165.42	153.487
13.15	151.053	161.555	153.274	164.346	156.272
13.16	154.134	161.067	156.084	163.716	157.744
13.17	152.428	159.822	155.015	164.135	154.995
13.18	152.344	162.694	156.036	163.773	155.832
13.19	152.214	162.617	154.027	161.515	159.481
13.2	151.643	160.349	155.722	162.887	155.403
13.21	152.377	159.842	153.884	163.503	159.652
13.22	152.797	160.523	156.351	164.667	157.711
13.23	150.489	160.177	155.367	164.865	154.954
13.24	155.065	160.438	157.229	162.706	156.36
13.25	149.631	159.55	155.144	162.865	155.019
13.26	150.262	162.013	155.695	162.399	157.614
13.27	150.102	160.914	154.165	163.895	153.647
13.28	152.582	161.847	154.2	164.502	155.082
13.29	150.452	161.975	153.182	162.99	154.51
13.3	154.19	161.64	155.088	161.033	156.255
13.31	152.065	162.214	155.935	165.064	155.152
13.32	150.654	160.473	156.022	165.092	157.644
13.33	148.516	160.829	153.378	160.76	157.051
13.34	149.384	160.133	157.37	162.609	159.185
13.35	152.465	161.252	156.093	162.761	158.199
13.36	153.279	160.503	158.084	162.489	158.306
13.37	150.463	162.531	155.921	162.15	158.838
13.38	148.653	160.837	155.055	163.751	160.019
13.39	153.062	161.31	155.149	162.644	160.513
13.4	152.887	160.211	154.833	163.952	157.896
13.41	154.01	162.55	156.494	163.776	157.12
13.42	151.108	160.978	154.545	163.801	159.016
13.43	152.393	160.988	154.194	164.195	156.937
13.44	154.037	161.472	155.505	164.982	158.293
13.45	150.444	161.638	153.952	163.758	158.554
13.46	154.527	160.78	154.047	163.925	157.354
13.47	150.904	161.756	154.981	164.784	158.006
13.48	150.409	160.541	157.422	163.314	156.638
13.49	148.629	160.672	154.045	163.504	160.346
13.5	148.69	162.296	156.265	164.752	158.252
13.51	149.698	163.156	155.308	164.776	160.004
13.52	149.768	162.624	155.613	164.111	157.242
13.53	151.458	162.113	154.252	162.368	156.262
13.54	149.759	161.863	153.614	164.033	159.609
13.55	148.213	162.474	154.128	163.463	158.044
13.56	149.185	160.295	155.214	165.023	156.395
13.57	148.872	159.935	157.694	162.897	157.212
13.58	151.989	162.469	154.89	164.141	154.845
13.59	150.152	161.341	154.621	163.599	157.113
13.6	152.951	160.509	153.93	164.679	158.634
13.61	150.707	160.694	155.015	163.87	157.687
13.62	151.834	159.385	157.353	163.999	161.9
13.63	150.384	160.203	157.81	164.181	156.642
13.64	152.983	161.688	153.262	165.362	158.476
13.65	150.847	161.193	156.59	168.364	156.689
13.66	153.111	160.632	154.482	165.218	161.199
13.67	150.448	159.574	156.251	166.037	158.35
13.68	152.779	160.189	154.662	165.799	160.075
13.69	150.555	159.09	154.238	166.07	159.419
13.7	151.268	160.108	155.957	166.354	158.117
13.71	151.785	160.65	158.75	165.658	162.967
13.72	152.022	161.95	159.287	165.633	156.56
13.73	151.885	160.212	157.52	163.762	157.864
13.74	155.416	161.802	155.975	164.72	157.311
13.75	151.564	159.556	156.629	164.262	157.906
13.76	150.972	161.699	156.417	163.826	155.354
13.77	151.812	161.366	156.15	165.613	155.742
13.78	149.971	161.856	153.902	165.536	155.91
13.79	150.896	160.51	155.093	164.568	155.892
13.8	153.055	160.024	155.984	163.692	154.897
13.81	153.581	160.702	153.541	167.741	156.178
13.82	151.743	160.497	154.878	164.664	157.124
13.83	153.55	161.923	156.82	164.254	154.581
13.84	151.181	162.16	154.049	164.177	157.908
13.85	151.702	162.587	156.66	166	158.462
13.86	150.411	159.302	157.399	164.474	155.504
13.87	150.31	160.406	154.258	165.514	158.065
13.88	150.098	160.377	155.534	164.959	156.663
13.89	148.275	160.32	154.964	165.47	157.13
13.9	152.833	161.997	153.354	165.911	156.424
13.91	152.909	159.677	157.003	165.588	159.113
13.92	150.69	160.499	154.278	165.045	153.656
13.93	150.402	163.395	156.832	162.879	157.244
13.94	148.911	162.137	157.676	163.295	155.396
13.95	151.668	162.775	155.737	165.399	156.974
13.96	151.463	160.785	153.881	163.649	156.95
13.97	151.13	160.899	152.904	163.502	156.502
13.98	151.511	159.89	153.902	165.27	157.461
13.99	152.522	161.274	156.947	165.976	157.839
14	149.657	161.395	153.214	164.294	157.128
14.01	146.641	161.963	151.428	163.133	157.355
14.02	152.746	161.1	154.288	163.034	158.94
14.03	152.69	159.727	157.052	164.87	155.566
14.04	150.694	161.479	155.361	164.092	157.253
14.05	149.361	162.11	154.216	165.021	159.033
14.06	147.92	160.9	153.274	164.928	158.034
14.07	152.583	161.61	154.808	166.106	159.955
14.08	151.15	162.084	152.222	164.511	155.823
14.09	149.683	160.708	151.734	166.526	156.158
14.1	152.089	162.694	154.89	165.805	157.308
14.11	148.769	159.931	153.288	163.224	158.099
14.12	150.898	161.329	153.762	165.802	157.413
14.13	150.69	161.902	153.547	166.688	157.439
14.14	150.124	161.598	153.432	164.795	155.075
14.15	149.829	161.633	155.188	162.17	157.375
14.16	151.001	161.887	154.99	164.899	156.966
14.17	152.365	163.547	155.685	165.002	158.641
14.18	152.509	162.909	157.392	163.325	157.176
14.19	151.56	162.452	158.736	164.841	159.191
14.2	151.551	161.327	156.044	164.541	156.219
14.21	151.891	161.071	157.679	165.645	158.637
14.22	151.322	161.286	154.973	164.802	158.882
14.23	153.851	160.07	156.005	164.178	156.237
14.24	150.298	161.999	156.164	165.951	157.421
14.25	148.061	160.526	157.252	164.885	156.994
14.26	148.712	160.647	157.846	167.488	157.091
14.27	148.16	160.64	156.536	165.904	156.855
14.28	150.739	162.746	157.115	164.999	159.599
14.29	152.966	162.279	157.188	164.78	158.051
14.3	150.302	161.88	156.708	165.333	157.448
14.31	153.072	161.669	157.24	166.633	154.981
14.32	151.492	160.825	157.588	166.792	155.337
14.33	150.963	162.694	155.722	165.3	154.954
14.34	151.462	159.989	155.171	166.776	155.985
14.35	150.745	160.835	154.029	165.676	156.603
14.36	153.853	160.329	155.965	164.87	158.585
14.37	150.981	162.587	157.236	164.949	155.26
14.38	152.582	162.985	153.033	164.827	156.913
14.39	151.462	162.849	157.939	164.492	156.762
14.4	152.704	161.727	154.752	163.62	157.769
14.41	151.067	162.2	155.838	165.157	157.589
14.42	150.28	161.213	154.589	164.454	155.096
14.43	150.879	162.417	153.679	165.532	158.367
14.44	147.175	162.191	156.024	165.075	154.471
14.45	151.052	162.303	152.766	166.771	157.719
14.46	152.197	161.693	154.845	163.955	156.974
14.47	149.62	160.325	155.468	165.664	155.169
14.48	150.476	161.005	154.136	165.525	157.814
14.49	148.54	161.529	156.293	165.336	155.615
14.5	151.422	160.825	155.429	163.127	156.768
14.51	150.537	161.075	154.199	164.039	157.582
14.52	147.675	161.052	154.004	164.024	160.707
14.53	148.917	161.158	154.624	165.325	159.281
14.54	150.901	161.929	153.487	165.689	156.551
14.55	152.787	162.055	157.454	165.473	159.207
14.56	150.087	161.176	152.899	165.92	156.88
14.57	151.823	161.862	156.133	164.157	158.184
14.58	151.014	159.833	155.795	164.269	159.001
14.59	151.105	161.758	154.631	166.148	157.516
14.6	150.398	161.477	156.575	167.111	157.046
14.61	150.143	160.704	156.248	165.381	158.564
14.62	151.203	161.056	156.373	166.7	161.173
14.63	150.451	161.201	159.961	163.357	159.357
14.64	152.027	160.217	156.847	163.517	158.078
14.65	152.045	161.341	158.46	165.383	155.549
14.66	152.239	161.057	155.045	165.762	156.647
14.67	149.899	161.328	156.056	164.662	157.447
14.68	152.606	159.68	156.948	165.507	159.968
14.69	148.204	161.125	156.456	166.153	157.585
14.7	150.964	159.024	156.5	165.77	160.194
14.71	148.506	159.912	157.832	165.798	157.341
14.72	150.126	161.599	156.843	166.593	160.023
14.73	149.165	161.236	156.014	164.391	157.009
14.74	148.499	162.053	156.86	162.98	157.685
14.75	150.751	161.634	156.879	164.326	159.263
14.76	149.943	159.374	158.432	165.202	159.894
14.77	151.241	161.774	156.956	163.324	160.09
14.78	150.882	162	158.336	165.293	157.614
14.79	148.671	159.306	158.199	166.298	159.253
14.8	150.793	159.93	157.897	165.614	159.749
14.81	151.561	161.608	158.051	166.012	156.305
14.82	149.462	163.609	158.436	165.641	159.235
14.83	151.951	159.879	157.122	165.629	159.63
14.84	150.29	162.694	156.656	165.122	158.328
14.85	151.831	162.023	157.647	164.617	159.907
14.86	150.634	162.464	159.267	166.464	158.683
14.87	152.078	160.551	155.825	162.837	157.137
14.88	150.197	162.415	154.855	165.121	158.806
14.89	152.005	161.736	153.928	163.531	158.112
14.9	151.269	160.305	156.062	164.667	156.063
14.91	152.671	161.812	155.272	166.36	159.566
14.92	153.79	160.59	154.808	164.998	158.789
14.93	153.997	161.367	158.248	163.684	160.353
14.94	152.823	160.524	156.346	163.747	159.759
14.95	153.054	162.139	157.825	165.615	160.656
14.96	154.153	162.328	157.022	167.475	160.281
14.97	154.413	160.71	159.594	162.858	160.435
14.98	154.693	162.869	158.234	163.913	161.34
14.99	153.81	162.811	154.877	163.662	160.85
15	153.512	160.674	157.608	163.604	161.205
15.01	151.961	162.888	156.499	163.016	155.719
15.02	152.028	161.346	158.277	164.924	154.197
15.03	152.207	161.497	157.073	163.207	161.352
15.04	152.066	163.802	157.224	164.422	159.023
15.05	151.84	161.791	155.614	162.174	161.622
15.06	150.862	161.521	157.019	162.401	157.161
15.07	149.441	162.007	155.087	165.05	160.812
15.08	148.008	163.465	155.312	163.264	157.832
15.09	149.799	162.47	154.055	164.64	158.821
15.1	148.246	159.42	155.413	162.219	162.351
15.11	151.972	162.667	157.624	164.619	161.28
15.12	152.293	161.256	156.574	161.91	161.125
15.13	150.661	161.518	153.981	162.922	158.854
15.14	153.32	160.97	156.849	164.049	157.692
15.15	149.586	161.25	158.538	163.173	159.389
15.16	151.932	160.932	160.588	163.552	154.602
15.17	151.863	163.178	156.006	164.232	158.46
15.18	151.502	164.298	159.993	163.505	159.777
15.19	151.007	162.374	158.1	162.773	160.284
15.2	153.183	160.738	157.74	162.755	158.9
15.21	153.133	161.258	156.428	161.151	157.815
15.22	150.285	162.269	154.289	163.221	157.459
15.23	151.099	161.139	156.205	164.203	157.342
15.24	152.821	162.457	155.188	163.167	159.778
15.25	153.006	162.086	157.738	165.341	161.101
15.26	151.853	160.681	155.881	165.406	156.224
15.27	148.939	163.037	156.266	163.507	158.608
15.28	148.461	163.516	157.241	164.213	157.561
15.29	150.611	161.185	158.438	164.971	157.571
15.3	152.497	161.276	159.335	163.776	155.983
15.31	150.754	164.363	157.582	165.819	157.011
15.32	149.097	163.675	152.858	165.196	157.646
15.33	147.764	162.137	158.622	164.162	159.765
15.34	149.192	162.295	155.633	164.734	154.956
15.35	150.093	162.006	155.659	165.199	156.078
15.36	150.49	163.082	155.895	164.542	155.605
15.37	149.7	162.481	156.457	164.62	156.654
15.38	150.034	162.468	155.817	163.418	158.525
15.39	151.353	164.952	156.251	164.983	155.542
15.4	153.464	163.928	156.874	164.461	158.472
15.41	149.803	161.903	155.39	165.304	156.439
15.42	151.417	161.357	155.31	163.56	155.945
15.43	150.643	162.603	154.87	164.743	156.398
15.44	152.68	162.038	154.729	165.32	158.598
15.45	153.764	161.243	152.947	163.266	158.009
15.46	151.934	163.281	156.72	165.426	159.779
15.47	150.987	161.979	153.181	164.596	159.262
15.48	153.932	162.362	156.549	165.932	157.615
15.49	150.983	161.931	157.195	165.1	158.361
15.5	152.494	163.006	153.79	164.217	158.92
15.51	151.887	162.034	153.067	165.984	158.791
15.52	149.186	163.186	155.79	165.824	156.133
15.53	150.852	161.559	154.281	163.891	159.162
15.54	150.938	161.497	155.59	166.057	157.307
15.55	150.435	162.254	156.107	166.584	161.124
15.56	150.871	162.268	155.776	165.06	158.789
15.57	151.039	161.371	155.059	165.263	156.196
15.58	152.574	160.099	155.91	164.868	159.898
15.59	151.624	161.835	157.928	165.491	155.766
15.6	151.12	161.224	157.309	164.734	156.415
15.61	149.539	161.226	156.406	163.61	161.478
15.62	149.286	162.804	157.527	163.548	158.344
15.63	151.373	163.352	158.933	161.391	158.643
15.64	150.498	163.243	160.718	165	158.541
15.65	149.328	162.739	157.986	165.254	155.582
15.66	148.942	162.101	156.348	163.636	157.152
15.67	152.477	160.473	156.882	163.675	157.939
15.68	151.279	161.161	159.804	163.282	156.593
15.69	151.772	161.205	157.695	163.208	159.227
15.7	152.44	159.423	156.639	166.008	158.78
15.71	152.948	160.953	158.423	164.42	158.676
15.72	151.604	162.379	155.376	164.643	155.439
15.73	152.622	163.6	158.986	165.26	158.376
15.74	152.218	161.208	158.101	165.992	157.154
15.75	151.5	161.119	158.233	164.664	155.013
15.76	151.453	161.668	157.455	164.97	157.203
15.77	151.385	160.715	156.874	165.271	154.964
15.78	150.82	160.09	159.525	163.212	155.101
15.79	154.223	161.117	160.078	163.747	159.951
15.8	153.101	159.491	159.602	164.01	157.343
15.81	152.131	162.122	156.494	165.114	159.687
15.82	151.704	161.266	160.783	162.937	158.821
15.83	149.301	161.914	159.618	162.545	156.03
15.84	152.03	163.268	154.883	162.146	158.242
15.85	152.61	162.062	157.692	163.151	157.035
15.86	151.614	162.776	159.772	163.198	157.809
15.87	151.644	163.713	156.865	164.064	158.716
15.88	152.156	161.767	156.808	162.128	159.079
15.89	152.804	160.894	158.347	162.687	157.432
15.9	150.907	162.349	156.727	163.566	155.626
15.91	152.897	164.716	156.68	163.598	156.959
15.92	152.988	161.816	154.09	164.708	156.573
15.93	149.667	161.799	157.194	163.688	155.881
15.94	149.891	161.111	160.922	162.588	156.088
15.95	149.685	162.182	156.146	162.953	156.148
15.96	150.083	160.889	156.746	163.337	156.774
15.97	147.293	160.958	157.558	164.251	157.398
15.98	150.645	161.759	155.95	165.13	155.761
15.99	152.183	161.513	157.755	165.308	157.984
16	151.582	163.388	157.65	164.042	158.772
16.01	149.961	162.559	156.612	165.475	157.851
16.02	150.854	162.386	156.323	165.141	159.13
16.03	151.398	162.333	155.857	163.878	158.379
16.04	150.921	161.306	158.679	165.563	158.531
16.05	149.241	160.526	155.702	166.339	157.319
16.06	151.855	163.082	156.232	165.154	159.389
16.07	151.466	162.718	156.851	164.133	159.745
16.08	153.254	163.852	156.055	163.456	156.904
16.09	150.548	162.229	153.417	165.22	157.8
16.1	150.083	161.578	156.861	165.081	156.841
16.11	149.586	162.37	158.446	163.73	156.44
16.12	151.927	162.993	156.176	163.779	160.658
16.13	151.491	164.47	156.263	164.538	156.965
16.14	152.061	162.047	155.718	166.396	159.477
16.15	151.493	164.277	156.286	164.763	157.419
16.16	152.561	162.214	156.202	167.22	160.098
16.17	151.867	162.112	156.897	165.257	158.697
16.18	149.545	162.941	155.289	166.494	158.152
16.19	151.01	163.923	157.615	165.149	158.36
16.2	149.262	163.449	156.517	165.994	155.684
16.21	151.511	162.703	154.009	165.807	157.775
16.22	152.247	162.504	155.926	164.073	156.428
16.23	151.451	163.165	157.984	164.892	157.141
16.24	149.376	163.228	157.628	164.981	157.952
16.25	148.983	162.329	154.739	164.871	156.312
16.26	150.523	163.225	158.414	165.51	156.979
16.27	150.447	160.429	156.734	164.301	155.825
16.28	152.9	162.224	156.957	163.396	160.328
16.29	149.671	163.862	155.226	166.002	155.343
16.3	150.076	163.172	159.238	165.452	157.311
16.31	151.801	164.875	155.844	164.719	156.681
16.32	150.111	163.224	156.914	162.987	157.3
16.33	150.184	163.703	157.447	163.926	157.258
16.34	150.823	161.864	157.809	164.011	156.946
16.35	149.62	164.02	158.075	162.793	157.185
16.36	149.45	162.996	157.579	165.421	156.072
16.37	153.319	162.241	157.239	162.96	159.61
16.38	150.709	161.998	155.98	163.514	156.41
16.39	154.602	162.543	157.809	163.796	159.696
16.4	156.128	161.883	155.164	165.532	158.365
16.41	155.056	163.972	158.752	164.815	156.298
16.42	150.643	164.289	157.499	163.535	155.769
16.43	152.628	163.757	158.055	164.121	156.492
16.44	152.306	164.549	155.397	163.659	156.898
16.45	148.864	163.676	158.986	164.468	156.99
16.46	148.373	160.663	157.499	164.069	154.936
16.47	151.102	163.15	155.253	165.241	155.805
16.48	151.822	164.558	160.141	163.943	151.643
16.49	150.343	163.814	158.277	163.508	154.623
16.5	150.288	161.799	156.289	165.918	155.598
16.51	149.131	163.693	158.92	166.202	156.032
16.52	146.412	163.104	157.285	164.265	154.926
16.53	149.859	162.667	157.834	165.841	155.052
16.54	147.793	163.005	158.138	163.831	154.45
16.55	149.324	163.607	160.083	163.593	155.826
16.56	148.333	162.714	157.882	166.286	155.048
16.57	149.361	164.571	160.585	162.836	156.059
16.58	147.353	162.934	157.519	163.004	154.874
16.59	152.479	161.037	155.797	164.966	157.708
16.6	150.572	161.265	155.506	163.528	156.342
16.61	150.191	161.378	156.22	165.028	156.607
16.62	149.1	160.654	156.174	164.029	156.022
16.63	148.393	161.508	159.388	164.932	155.778
16.64	150.523	162.675	156.993	165.703	155.185
16.65	153.345	162.378	159.149	164.914	157.376
16.66	153.467	162.86	155.601	168.352	157.843
16.67	152.212	162.241	155.054	164.984	155.312
16.68	150.35	164.796	156.082	165.478	159.8
16.69	151.5	163.597	156.825	164.361	156.073
16.7	149.696	161.762	158.147	164.948	156.346
16.71	149.884	162.019	156.572	164.533	157.444
16.72	150.501	161.195	154.829	164.474	158.954
16.73	149.269	162.078	156.511	162.818	159.358
16.74	150.203	161.652	156.432	163.72	159.768
16.75	149.315	162.407	155.569	164.765	158.865
16.76	150.679	163.451	156.182	163.646	158.933
16.77	152.746	161.585	154.127	162.862	156.82
16.78	149.89	161.432	156.432	164.859	161.631
16.79	152.715	161.094	153.441	164.178	159.208
16.8	152.953	163.318	153.136	163.789	161.119
16.81	149.578	162.8	153.239	163.575	159.356
16.82	151.87	163.276	155.094	161.954	159.621
16.83	151.464	163.51	157.674	163.124	157.868
16.84	148.955	162.696	154.213	163.47	158.287
16.85	149.414	163.103	152.504	161.916	158.823
16.86	152.48	161.764	153.172	160.694	159.839
16.87	152.208	164.292	154.202	159.849	160.995
16.88	151.521	160.318	153.068	164.081	159.637
16.89	151.473	162.429	153.111	163.082	158.836
16.9	151.464	161.777	152.162	161.109	160.254
16.91	148.524	161.267	153.785	161.707	157.743
16.92	151.282	163.384	154.536	162.178	160.556
16.93	152.663	163.202	153.2	162.81	160.785
16.94	151.41	163.336	155.306	161.24	159.375
16.95	149.537	161.648	154.448	161.908	156.175
16.96	151.924	163.078	154.976	163.045	157.487
16.97	153.096	162.953	153.225	162.219	162.158
16.98	153.26	164.269	153.624	162.284	161.198
16.99	151.441	163.677	152.322	163.161	157.884
17	152.037	159.705	150.72	162.929	157.898
17.01	153.004	164.417	153.502	161.319	157.655
17.02	150.812	163.139	154.652	162.867	159.307
17.03	148.252	163.381	155.036	162.637	161.459
17.04	150.977	162.965	152.471	163.582	157.52
17.05	146.643	163.84	156.57	161.068	156.715
17.06	152.176	162.956	154.522	164.652	159.762
17.07	151.352	164.957	157.276	162.277	157.583
17.08	150.513	161.926	154.58	162.747	158.648
17.09	152.919	163.696	154.764	161.499	157.097
17.1	150.778	161.991	157	162.216	159.201
17.11	151.363	161.196	155.502	161.355	156.664
17.12	151.849	162.829	157.937	160.987	159.168
17.13	154.458	161.446	154.812	163.412	156.541
17.14	153.093	162.651	156.047	163.03	157.16
17.15	151.232	164.469	157.937	164.765	160.889
17.16	149.452	162.466	155.754	162.765	158.911
17.17	150.173	161.381	155.902	163.512	160.579
17.18	152.754	161.799	154.724	163.475	158.473
17.19	150.576	162.676	156.66	163.496	159.193
17.2	148.413	161.322	154.711	161.462	155.444
17.21	148.488	162.29	154.472	164.622	156.808
17.22	147.143	162.321	155.861	161.093	157.771
17.23	150.752	163.656	154.827	162.867	158.331
17.24	149.705	162.394	154.059	163.421	159.12
17.25	149.731	162.083	157.852	161.861	157.226
17.26	147.699	159.638	157.09	162.63	155.392
17.27	147.051	162.098	154.703	161.356	154.144
17.28	148.961	162.029	157.446	163.456	156.477
17.29	148.077	162.25	154.891	163.265	155.9
17.3	147.155	161.53	156.313	161.818	158.26
17.31	147.569	162.37	155.146	164.112	155.968
17.32	145.891	163.753	156.056	162.962	154.82
17.33	149.198	161.123	156.523	163.753	155.15
17.34	146.954	162.504	157.65	163.307	153.511
17.35	150.077	161.746	154.145	159.944	155.011
17.36	149.323	162.271	157.032	162.592	155.583
17.37	146.459	162.949	152.726	163.341	158.309
17.38	147.039	163.456	155.826	162.453	158.44
17.39	145.509	161.519	157.011	163.817	156.808
17.4	147.136	162.869	153.301	164.114	157.941
17.41	145.81	162.113	152.992	163.676	154.505
17.42	146.7	163.189	156.876	163.714	154.323
17.43	145.822	164.06	155.215	162.889	155.645
17.44	145.809	162.949	156.385	162.653	156.99
17.45	147.825	162.358	157.521	163.744	156.3
17.46	148.096	163.151	155.448	161.404	155.052
17.47	149.191	162.397	156.365	161.253	155.788
17.48	145.76	162.925	154.583	161.993	153.812
17.49	149.575	163.541	155.581	163.96	151.623
17.5	153.439	162.788	153.379	162.928	155.492
17.51	148.726	161.861	157.584	162.271	154.03
17.52	150.564	161.208	157.098	164.261	155.582
17.53	152.49	164.114	154.301	166.264	156.377
17.54	151.321	161.394	153.506	163.337	157.61
17.55	149.682	162.78	154.599	165.592	156.916
17.56	148.41	162.029	152.807	163.908	156.551
17.57	150.719	163.366	153.438	163.768	156.252
17.58	152.812	163.959	153.4	163.544	156.303
17.59	151.611	163.69	153.867	164.046	161.626
17.6	152.235	162.516	151.907	163.753	157.049
17.61	151.487	161.666	154.415	164.524	158.13
17.62	151.32	163.058	154.235	163.859	156.692
17.63	152.607	164.496	155.671	163.773	157.822
17.64	151.96	159.569	155.888	164.325	157.423
17.65	152.203	163.174	156.786	164.363	158.52
17.66	152.293	160.823	155.977	162.856	158.458
17.67	152.93	162.228	157.981	163.727	155.541
17.68	153.914	163.233	158.999	165.227	156.518
17.69	154.353	161.815	153.996	163.12	157.554
17.7	151.27	160.895	154.808	163.95	158.446
17.71	150.749	164.544	156.002	163.9	156.597
17.72	151.274	161.064	157.5	162.805	155.704
17.73	150.464	162.427	160.241	162.936	157.611
17.74	152.746	161.41	159.519	161.497	156.787
17.75	150.679	160.713	156.75	161.545	159.043
17.76	149.346	162.913	156.719	163.49	157.137
17.77	149.155	163.724	158.35	163.021	157.439
17.78	149.035	163.458	157.438	163.215	153.427
17.79	152.504	161.342	155.726	161.44	155.113
17.8	150.175	163.684	155.986	162.753	155.574
17.81	151.631	162.242	158.985	163.012	155.131
17.82	150.844	162.385	155.205	163.05	155.194
17.83	150.535	163.16	154.639	163.314	155.696
17.84	151.521	163.49	157.275	161.138	156.587
17.85	150.321	160.646	155.468	163.733	154.992
17.86	147.475	162.62	158.893	163.769	154.493
17.87	149.95	163.139	154.772	164.255	155.796
17.88	151.654	162.264	156.232	163.684	154.336
17.89	152.33	162.002	155.014	164.057	154.182
17.9	150.989	160.513	155.23	162.21	157.156
17.91	150.976	162.501	155.438	162.993	155.517
17.92	147.121	163.059	153.371	163.868	153.523
17.93	148.58	161.455	156.079	164.465	154.734
17.94	150.373	163.322	155.798	162.799	156.602
17.95	151.299	163.033	157.57	163.629	153.923
17.96	151.115	161.648	157.111	164.731	156.91
17.97	150.367	161.438	154.93	163.554	157.296
17.98	151.632	162.101	151.721	164.378	156.947
17.99	150.218	163.222	150.126	162.631	156.201
18	151.234	161.945	154.475	163.906	155.498
18.01	152.843	162.444	154.551	164.017	159.123
18.02	147.606	161.8	154.37	164.358	155.829
18.03	152.601	164.013	153.004	163.019	156.771
18.04	148.471	160.706	154.546	164.262	158.21
18.05	149.471	163.716	154.122	161.456	154.245
18.06	149.871	162.21	153.546	164.263	156.024
18.07	147.76	161.993	152.667	163.527	153.985
18.08	148.721	163.235	153.854	163.231	155.007
18.09	148.723	163.463	157.066	164.923	153.633
18.1	148.505	163.544	155.352	162.773	159.268
18.11	146.401	161.915	157.8	162.832	157.023
18.12	148.288	161.437	155.331	165.943	157.782
18.13	149.58	161.299	154.551	162.969	156.53
18.14	147.229	161.247	154.324	163.522	156.846
18.15	149.384	163.1	154.959	163.297	156.227
18.16	151.531	162.11	154.324	160.986	156.176
18.17	151.299	162.676	155.037	162.662	156.029
18.18	153.718	160.828	154.222	165.33	158.983
18.19	151.912	163.179	155.11	164.292	155.383
18.2	153.401	161.448	155.871	165.844	155.425
18.21	153.009	163.604	155.371	164.867	154.634
18.22	151.007	161.125	158.888	163.715	155.987
18.23	151.039	162.371	159.829	164.421	158.325
18.24	152.62	160.55	158.622	163.531	156.193
18.25	148.753	162.135	157.32	162.432	159.566
18.26	152.949	164.441	155.513	162.702	160.492
18.27	150.719	163.175	157.17	163.996	159.351
18.28	149.714	163.277	154.026	165.162	158.868
18.29	150.9	163.125	157.337	164.946	159.879
18.3	150.938	163.922	157.285	162.288	156.873
18.31	151.267	162.951	158.371	164.01	157.385
18.32	150.056	162.77	156.053	162.428	157.841
18.33	152.864	163.32	155.188	162.106	157.604
18.34	150.584	161.389	158.29	165.22	155.462
18.35	150.747	160.724	157.434	163.952	156.927
18.36	150.264	162.644	157.535	164.425	156.68
18.37	149.874	163.258	157.634	164.452	157.067
18.38	150.96	164.051	160.186	165.88	158.282
18.39	150.052	161.33	158.869	164.893	159.622
18.4	153.281	162.904	157.01	163.848	161.154
18.41	151.581	160.936	156.572	164.857	160.391
18.42	153.195	160.879	158.748	165.455	155.749
18.43	152.917	163.273	158.639	165.144	157.825
18.44	151.533	162.683	160.508	162.664	159.273
18.45	153.66	163.418	156.035	163.789	159.012
18.46	152.945	160.795	155.652	163.457	159.831
18.47	151.245	161.898	153.723	163.113	159.29
18.48	151.923	159.396	154.032	162.899	160.254
18.49	148.349	161.341	156.717	165.288	161.684
18.5	152.36	160.891	153.079	163.004	160.521
18.51	151.822	162.328	154.159	161.834	161.367
18.52	151.409	163.043	154.078	162.388	158.805
18.53	150.696	160.652	153.527	164.232	158.712
18.54	151.197	164.039	155.006	162.963	158.786
18.55	150.903	162.946	157.673	162.414	161.781
18.56	152.604	161.979	152.766	164.601	156.672
18.57	149.854	164.161	153.914	163.436	157.888
18.58	151.067	161.191	154.36	161.585	158.212
18.59	151.27	164.714	156.717	163.698	157.55
18.6	150.349	162.09	156.568	163.525	156.047
18.61	151.235	164.496	157.395	163.978	155.539
18.62	150.257	162.981	157.596	164.853	159.114
18.63	148.573	161.45	153.604	163.462	156.643
18.64	151.328	161.197	153.83	162.87	157.886
18.65	148.825	164.148	154.961	163.435	155.405
18.66	150.948	162.34	153.464	162.862	155.759
18.67	154.614	162.14	153.598	163.608	156.169
18.68	151.936	161.231	156.978	164.728	157.339
18.69	149.936	163.487	152.983	162.031	156.443
18.7	152.527	163.369	153.216	165.48	158.085
18.71	150.751	162.266	152.544	164.296	158.127
18.72	149.981	160.361	154.252	163.974	155.764
18.73	151.415	160.434	155.183	161.619	156.041
18.74	149.863	161.918	154.154	162.739	158.757
18.75	146.689	160.551	154.223	164.698	156.915
18.76	152.599	162.483	154.502	164.333	156.063
18.77	151.807	160.732	155.221	162.772	156.53
18.78	153.575	163.081	154.881	165.349	157.405
18.79	151.511	162.525	154.915	162.842	159.075
18.8	153.231	161.371	154.175	164.003	161.504
18.81	151.688	161.74	151.958	163.705	155.454
18.82	152.775	160.037	153.258	163.87	158.35
18.83	154.524	160.776	154.962	162.606	158.792
18.84	152.857	161.008	153.086	164.689	157.683
18.85	152.831	161.125	155.808	162.66	158.507
18.86	153.972	161.536	155.393	163.982	157.153
18.87	153.991	162.525	153.59	163.212	155.707
18.88	149.888	159.499	154.861	162.827	155.043
18.89	154.245	161.122	154.873	164.602	159.581
18.9	153.799	163.775	155.057	163.555	161.99
18.91	151.943	160.483	154.204	161.756	157.723
18.92	150.617	163.219	156.551	162.649	157.971
18.93	150.125	163.136	156.105	162.906	158.586
18.94	151.092	162.481	154.774	163.005	158.448
18.95	154.586	162.707	155.448	161.198	162.428
18.96	150.947	162.657	152.617	162.855	158.766
18.97	152.917	162.237	151.06	162.89	158.167
18.98	153.552	162.859	151.051	163.488	158.536
18.99	150.994	161.72	150.874	164.385	157.667
19	150.716	161.131	151.408	162.775	157.725
19.01	153.614	161.624	152.022	162.953	156.434
19.02	151.053	160.064	151.266	162.359	155.427
19.03	149.34	162.417	152.173	164.307	157.767
19.04	153.192	161.438	150.113	164.676	160.596
19.05	151.683	163.284	150.827	164.869	156.071
19.06	153.732	161.071	152.748	162.238	158.338
19.07	151.905	161.815	153.426	165.622	158.504
19.08	149.705	162.367	151.262	164.129	159.165
19.09	154.207	163.458	151.828	162.029	159.035
19.1	155.449	162.054	153.304	164.813	158.914
19.11	152.42	161.566	151.11	164.199	159.731
19.12	155.18	163.179	155.584	163.024	160.663
19.13	155.602	162.38	153.938	163.631	160.581
19.14	151.254	163.988	151.915	163.962	159.092
19.15	152.639	161.675	151.172	162.298	159.195
19.16	150.854	162.34	152.295	162.836	159.651
19.17	150.624	162.252	152.741	163.718	158.084
19.18	154.666	162.665	153.225	162.088	161.117
19.19	149.442	162.989	154.507	164.007	158.937
19.2	152.072	160.465	153.786	162.339	158.018
19.21	152.508	161.134	151.783	164.333	158.644
19.22	152.166	162.729	151.928	163.183	159.936
19.23	152.34	163.706	152.64	164.42	159.704
19.24	152.194	163.006	150.443	163.644	158.355
19.25	152.186	161.488	149.919	162.769	162.063
19.26	150.777	160.399	150.722	163.331	159.781
19.27	153.039	161.997	152.895	160.671	160.703
19.28	153.622	161.777	151.607	163.516	160.239
19.29	152.538	161.499	154.107	163.503	159.062
19.3	153.769	163.502	153.718	164.693	160.402
19.31	154.706	161.099	151.736	163.208	161.049
19.32	152.882	162.723	155.161	165.097	159.326
19.33	153.353	162.776	154.541	161.895	160.843
19.34	152.149	164.148	155.711	163.685	160.769
19.35	150.247	164.153	155.283	164.348	161.031
19.36	150.346	161.151	155.49	162.495	162.506
19.37	153.414	162.025	154.985	163.279	163.071
19.38	152.416	162.485	153.943	162.593	159.013
19.39	148.946	161.281	153.39	162.691	160.511
19.4	152.323	162.59	154.189	164.039	160.934
19.41	151.618	163.226	155.432	165.159	159.111
19.42	152.568	160.886	157.168	165.135	162.262
19.43	153.566	162.466	155.65	164.214	158.441
19.44	149.001	162.468	155.27	163.095	159.804
19.45	149.563	163.08	157.947	162.988	157.459
19.46	150.902	162.717	155.766	163.406	158.641
19.47	153.392	162.12	154.177	162.998	161.455
19.48	151.933	162.701	156.166	165.867	161.276
19.49	149.476	163.583	157.022	163.974	159.297
19.5	151.208	161.254	159.02	162.062	158.364
19.51	151.943	161.515	157.22	163.257	158.354
19.52	153.82	161.29	158.684	162.98	154.701
19.53	153.349	161.463	156.032	163.839	160.136
19.54	154.265	161.57	156.372	164.043	160.963
19.55	153.428	159.789	156.093	162.618	160.863
19.56	154.957	163.256	154.745	161.586	158.245
19.57	151.932	160.946	156.848	163.586	163.35
19.58	154.817	161.379	154.849	164.517	159.781
19.59	152.322	161.982	156.122	163.588	158.614
19.6	152.688	162.545	155.023	163.707	159.802
19.61	156.174	161.256	157.976	162.075	159.198
19.62	152.279	160.914	157.805	163.03	159.816
19.63	153.878	162.245	156.567	163.656	159.882
19.64	153.345	161.313	157.483	162.792	158.434
19.65	148.814	160.571	159.253	163.024	161.01
19.66	153.439	161.52	157.615	161.984	162.53
19.67	151.816	163.503	156.636	163.735	161.432
19.68	155.904	161.754	157.98	164.68	158.661
19.69	153.419	163.569	157.074	164.15	158.074
19.7	153.884	159.149	155.674	163.717	159.03
19.71	154.582	162.591	156.459	163.994	161.304
19.72	154.081	162.656	156.856	163.897	160.116
19.73	153.337	160.931	155.83	164.965	159.123
19.74	151.626	162.647	153.21	164.423	162.783
19.75	151.944	162.155	156.243	163.73	159.535
19.76	152.182	163.458	155.653	163.622	163.418
19.77	154.716	162.937	156.224	164.496	158.247
19.78	153.325	161.971	154.411	164.952	161.509
19.79	152.069	160.465	158.566	163.235	158.6
19.8	153.673	161.802	156.709	165.904	157.636
19.81	156.177	162.204	157.119	163.331	159.214
19.82	155.329	162.367	156.569	164.797	161.196
19.83	152.165	161.574	158.085	162.716	159.178
19.84	155.088	160.404	158.061	163.975	162.554
19.85	153.722	160.931	158.88	165.092	162.403
19.86	156.023	162.674	157.273	165.285	159.29
19.87	153.712	161.037	159.297	165.678	161.282
19.88	151.587	159.027	158.443	162.721	163.786
19.89	155.631	162.377	157.254	162.72	159.228
19.9	155.631	161.13	159.565	163.304	161.188
19.91	154.561	161.623	157.788	164.918	158.44
19.92	152.265	161.84	156.898	164.093	158.472
19.93	156.801	161.282	155.197	162.962	159.388
19.94	155.638	161.842	159.499	164.795	160.639
19.95	153.146	161.391	161.771	163.9	159.505
19.96	153.775	162.238	159.123	165.247	158.241
19.97	154.233	161.963	158.554	163.827	159.961
19.98	153.337	162.578	157.386	163.866	159.387
[truncated: 18,003 more rows]

## Sheet: RMSD
	Apoprotrin	Imperialine	Veratramine	Jervine	Gelsemine
0	0.000497	0.0005242	0.0005068	0.0004969	0.0005034
0.01	0.0809265	0.0899607	0.0747828	0.0797106	0.0755187
0.02	0.1062	0.0996002	0.0984417	0.0984033	0.0874371
0.03	0.105122	0.111432	0.124135	0.101482	0.0994459
0.04	0.10554	0.124241	0.111719	0.108469	0.106644
0.05	0.123379	0.104884	0.107052	0.116188	0.121631
0.06	0.14035	0.121281	0.119198	0.118292	0.13989
0.07	0.137259	0.108688	0.115799	0.124843	0.127516
0.08	0.131697	0.122089	0.113605	0.132391	0.139711
0.09	0.14841	0.119398	0.129878	0.137822	0.114678
0.1	0.146635	0.109096	0.138701	0.130444	0.114786
0.11	0.139986	0.133298	0.119284	0.126466	0.133939
0.12	0.133112	0.119748	0.128508	0.115576	0.127937
0.13	0.138253	0.114666	0.111153	0.137119	0.121001
0.14	0.140101	0.114979	0.119839	0.128253	0.12949
0.15	0.16096	0.123531	0.129096	0.129374	0.139708
0.16	0.166435	0.126013	0.121407	0.129583	0.133837
0.17	0.16318	0.140308	0.114766	0.131015	0.119221
0.18	0.146968	0.140876	0.106648	0.108956	0.124463
0.19	0.16032	0.14077	0.108865	0.11489	0.143619
0.2	0.113988	0.121607	0.112506	0.114708	0.143169
0.21	0.146515	0.135476	0.110638	0.108909	0.123103
0.22	0.162706	0.141507	0.106367	0.121268	0.141633
0.23	0.194948	0.149665	0.11947	0.124051	0.13483
0.24	0.170281	0.145785	0.111599	0.12593	0.157931
0.25	0.1796	0.15207	0.11924	0.122126	0.154608
0.26	0.192428	0.15558	0.115839	0.118789	0.145635
0.27	0.163289	0.154753	0.136574	0.131597	0.149329
0.28	0.160766	0.146687	0.120625	0.134535	0.165669
0.29	0.152926	0.146712	0.119474	0.133505	0.135564
0.3	0.171154	0.13677	0.123355	0.1345	0.155291
0.31	0.18216	0.160051	0.123592	0.133105	0.125855
0.32	0.166642	0.162002	0.115596	0.135227	0.131823
0.33	0.177863	0.154115	0.120591	0.124006	0.132492
0.34	0.18416	0.141	0.125254	0.125546	0.143625
0.35	0.173596	0.13656	0.12584	0.130648	0.135844
0.36	0.156767	0.134403	0.112012	0.138983	0.136377
0.37	0.191709	0.138806	0.111421	0.131302	0.154861
0.38	0.172517	0.153028	0.132861	0.14052	0.139454
0.39	0.172635	0.144481	0.12899	0.139588	0.126483
0.4	0.182136	0.149088	0.128057	0.143901	0.132103
0.41	0.182971	0.15858	0.128808	0.14266	0.130006
0.42	0.178011	0.163549	0.115768	0.138553	0.128195
0.43	0.169494	0.159358	0.114292	0.155301	0.144726
0.44	0.189732	0.14555	0.118406	0.147882	0.136923
0.45	0.172965	0.155506	0.119736	0.171208	0.138498
0.46	0.180535	0.159205	0.123084	0.146471	0.140404
0.47	0.158073	0.16722	0.134565	0.148129	0.133227
0.48	0.176971	0.152369	0.141389	0.132427	0.120679
0.49	0.182084	0.160107	0.135225	0.147044	0.128766
0.5	0.169673	0.150363	0.135787	0.137028	0.135605
0.51	0.182844	0.161003	0.134621	0.145206	0.140821
0.52	0.168617	0.176847	0.146506	0.134393	0.146571
0.53	0.175766	0.19447	0.135158	0.137304	0.164518
0.54	0.170785	0.170663	0.135485	0.146262	0.155127
0.55	0.171852	0.187368	0.142341	0.145609	0.168927
0.56	0.167804	0.165884	0.139024	0.151976	0.159439
0.57	0.182866	0.165523	0.146032	0.154488	0.160891
0.58	0.176454	0.161682	0.137246	0.153079	0.150772
0.59	0.20295	0.166629	0.131557	0.144228	0.1507
0.6	0.192657	0.166762	0.135991	0.166921	0.13933
0.61	0.165716	0.153419	0.143637	0.165322	0.135935
0.62	0.136926	0.167783	0.143979	0.147988	0.148624
0.63	0.150642	0.15872	0.136049	0.153531	0.155435
0.64	0.146618	0.166149	0.13901	0.173848	0.149175
0.65	0.16325	0.169179	0.13898	0.175199	0.160466
0.66	0.163857	0.170919	0.131928	0.188779	0.139949
0.67	0.186478	0.156419	0.140059	0.181879	0.153959
0.68	0.177773	0.162793	0.119287	0.179098	0.149752
0.69	0.174637	0.147612	0.12486	0.154563	0.173263
0.7	0.211267	0.162702	0.125179	0.165206	0.190916
0.71	0.206749	0.164505	0.122161	0.150281	0.165492
0.72	0.198247	0.149896	0.123296	0.151714	0.159929
0.73	0.216226	0.157194	0.132874	0.159992	0.158968
0.74	0.205903	0.158573	0.125973	0.152798	0.159489
0.75	0.205991	0.155039	0.141318	0.156458	0.172914
0.76	0.174018	0.157421	0.14205	0.181314	0.158435
0.77	0.16575	0.162383	0.134479	0.183003	0.16908
0.78	0.182547	0.150206	0.135419	0.173582	0.174328
0.79	0.175947	0.140772	0.150389	0.169462	0.14869
0.8	0.179186	0.151948	0.14597	0.154298	0.155821
0.81	0.157071	0.145709	0.139645	0.159147	0.164891
0.82	0.158174	0.153508	0.144098	0.167904	0.164138
0.83	0.132869	0.166004	0.143672	0.153686	0.152741
0.84	0.15049	0.164308	0.152649	0.156906	0.173328
0.85	0.14482	0.146305	0.141609	0.158417	0.150511
0.86	0.157879	0.136922	0.151477	0.166107	0.158695
0.87	0.149418	0.165305	0.154112	0.154452	0.176315
0.88	0.150729	0.159653	0.155079	0.154692	0.168127
0.89	0.154698	0.175134	0.146613	0.156116	0.184089
0.9	0.154053	0.158142	0.146098	0.148388	0.17812
0.91	0.172983	0.156456	0.153828	0.167499	0.158446
0.92	0.148754	0.15565	0.14607	0.156559	0.158779
0.93	0.140427	0.163222	0.141931	0.156477	0.157149
0.94	0.164242	0.146582	0.157667	0.15116	0.17571
0.95	0.184369	0.171057	0.137427	0.162637	0.16965
0.96	0.193409	0.176215	0.136071	0.158446	0.14914
0.97	0.177831	0.168453	0.131814	0.153034	0.150706
0.98	0.185681	0.155936	0.130205	0.1482	0.157536
0.99	0.170073	0.160429	0.137504	0.139814	0.154903
1	0.175747	0.166962	0.155273	0.139095	0.170908
1.01	0.185041	0.172717	0.141711	0.152512	0.174421
1.02	0.172939	0.188974	0.152019	0.153082	0.174608
1.03	0.190829	0.183747	0.127133	0.156858	0.168157
1.04	0.191601	0.188829	0.132537	0.165236	0.155652
1.05	0.189023	0.194486	0.145268	0.158691	0.15833
1.06	0.198746	0.191725	0.148867	0.151034	0.162201
1.07	0.196586	0.168129	0.141633	0.166632	0.158557
1.08	0.19814	0.164496	0.138083	0.182808	0.15911
1.09	0.20422	0.179098	0.145195	0.18357	0.166686
1.1	0.200247	0.189752	0.133133	0.17551	0.169775
1.11	0.216244	0.185822	0.134313	0.176646	0.164188
1.12	0.205817	0.196727	0.142744	0.170911	0.171066
1.13	0.203304	0.189939	0.133304	0.178203	0.169271
1.14	0.190512	0.179517	0.137379	0.178751	0.188041
1.15	0.199742	0.18333	0.153285	0.173841	0.165709
1.16	0.201496	0.164236	0.149018	0.182639	0.184932
1.17	0.180212	0.161936	0.142901	0.179516	0.169979
1.18	0.175606	0.169534	0.145984	0.180661	0.171296
1.19	0.186631	0.16863	0.156793	0.175989	0.190869
1.2	0.185151	0.165213	0.164107	0.18413	0.182076
1.21	0.214178	0.168765	0.155011	0.180332	0.173873
1.22	0.21002	0.175683	0.157013	0.172344	0.180252
1.23	0.210578	0.161751	0.145984	0.167519	0.186255
1.24	0.225905	0.17182	0.15312	0.156921	0.191044
1.25	0.214073	0.176431	0.159486	0.164149	0.160992
1.26	0.201265	0.17644	0.148549	0.174375	0.168088
1.27	0.196368	0.156234	0.158132	0.166806	0.168683
1.28	0.200865	0.157554	0.14625	0.171087	0.185437
1.29	0.209322	0.168698	0.153894	0.160463	0.175444
1.3	0.201477	0.191959	0.152933	0.155366	0.165723
1.31	0.189676	0.193513	0.139	0.171065	0.175717
1.32	0.189561	0.204278	0.151376	0.149625	0.168436
1.33	0.178213	0.179584	0.145612	0.143743	0.180449
1.34	0.161422	0.170174	0.163693	0.143052	0.177716
1.35	0.163769	0.184325	0.158132	0.148378	0.174966
1.36	0.169807	0.180257	0.15753	0.145142	0.168089
1.37	0.180289	0.170989	0.155497	0.149738	0.173064
1.38	0.17748	0.184877	0.144556	0.150894	0.165614
1.39	0.183527	0.163663	0.155229	0.149549	0.160366
1.4	0.198926	0.169555	0.147208	0.158447	0.173779
1.41	0.211089	0.17947	0.155162	0.16657	0.187249
1.42	0.194144	0.169157	0.143377	0.157976	0.179049
1.43	0.202191	0.197244	0.147016	0.150818	0.181225
1.44	0.196688	0.19078	0.150145	0.155135	0.178484
1.45	0.198596	0.182796	0.146183	0.150437	0.183528
1.46	0.200287	0.181446	0.140841	0.14246	0.164754
1.47	0.194123	0.185166	0.140484	0.145926	0.157569
1.48	0.186209	0.188578	0.133319	0.146809	0.175044
1.49	0.190057	0.193064	0.131769	0.154316	0.17004
1.5	0.188026	0.1829	0.129035	0.163058	0.177715
1.51	0.20576	0.190281	0.134978	0.156564	0.167525
1.52	0.21458	0.200296	0.147099	0.163233	0.176165
1.53	0.191607	0.172201	0.160677	0.161877	0.15185
1.54	0.174965	0.17714	0.133524	0.148382	0.155565
1.55	0.191421	0.163554	0.139889	0.152269	0.167645
1.56	0.173369	0.166484	0.147896	0.138822	0.202981
1.57	0.177208	0.161653	0.152583	0.145026	0.164483
1.58	0.197577	0.179461	0.158973	0.158387	0.172846
1.59	0.185169	0.185014	0.155419	0.156494	0.169929
1.6	0.188433	0.195467	0.155916	0.137254	0.179711
1.61	0.197796	0.190339	0.165142	0.131903	0.171074
1.62	0.198503	0.187824	0.158814	0.134748	0.169813
1.63	0.198551	0.176263	0.158453	0.150038	0.169248
1.64	0.214416	0.178434	0.152493	0.160997	0.159576
1.65	0.220078	0.163681	0.147191	0.1432	0.153721
1.66	0.200747	0.162616	0.143966	0.155037	0.14571
1.67	0.196692	0.18045	0.159765	0.158919	0.151866
1.68	0.202033	0.169857	0.162723	0.167527	0.141606
1.69	0.179927	0.174111	0.152763	0.155174	0.16132
1.7	0.180144	0.162333	0.145061	0.169317	0.153257
1.71	0.193477	0.163329	0.148426	0.155555	0.162321
1.72	0.188678	0.154694	0.151532	0.159335	0.174179
1.73	0.183886	0.151668	0.148265	0.15741	0.160144
1.74	0.188318	0.160776	0.157519	0.150214	0.188026
1.75	0.187328	0.149217	0.150257	0.150347	0.17271
1.76	0.197353	0.147767	0.15853	0.137602	0.188818
1.77	0.197001	0.152358	0.162826	0.150005	0.185333
1.78	0.188861	0.154443	0.143679	0.156109	0.18639
1.79	0.194548	0.163446	0.149397	0.160912	0.178696
1.8	0.193091	0.158932	0.15512	0.168064	0.168815
1.81	0.200338	0.172791	0.149126	0.174591	0.170051
1.82	0.221272	0.160624	0.14503	0.1681	0.175371
1.83	0.200585	0.1629	0.147367	0.165592	0.163034
1.84	0.208968	0.187405	0.161117	0.17027	0.168337
1.85	0.205699	0.188058	0.174049	0.160215	0.166709
1.86	0.194058	0.178659	0.172325	0.154833	0.153262
1.87	0.186149	0.184337	0.167311	0.158778	0.170741
1.88	0.201881	0.179948	0.161548	0.165158	0.178196
1.89	0.192553	0.165865	0.166592	0.170584	0.18632
1.9	0.188179	0.177214	0.164625	0.154306	0.188717
1.91	0.175076	0.166794	0.17869	0.154791	0.215761
1.92	0.180743	0.178884	0.158734	0.152647	0.201534
1.93	0.171491	0.189629	0.170447	0.152905	0.213447
1.94	0.179301	0.187464	0.163024	0.150639	0.217711
1.95	0.157503	0.177768	0.161665	0.154956	0.196814
1.96	0.17608	0.18504	0.165369	0.158902	0.187276
1.97	0.167268	0.1702	0.168663	0.185358	0.192547
1.98	0.180802	0.183109	0.180461	0.171393	0.179691
1.99	0.180657	0.18466	0.162575	0.171748	0.185177
2	0.160555	0.162622	0.162345	0.16461	0.191574
2.01	0.164013	0.175538	0.168213	0.164167	0.183083
2.02	0.165964	0.185047	0.150735	0.177005	0.179871
2.03	0.170674	0.177631	0.162118	0.162653	0.201227
2.04	0.160461	0.180241	0.155532	0.152281	0.191929
2.05	0.163313	0.187747	0.163029	0.163725	0.192789
2.06	0.179041	0.178802	0.179132	0.180511	0.197938
2.07	0.185749	0.178644	0.174162	0.177123	0.207981
2.08	0.185822	0.188098	0.174121	0.174892	0.212943
2.09	0.199689	0.198586	0.172357	0.156054	0.212794
2.1	0.175953	0.191347	0.157345	0.174414	0.195886
2.11	0.164216	0.189418	0.160663	0.168133	0.184445
2.12	0.175878	0.208896	0.15799	0.156837	0.18896
2.13	0.17646	0.194119	0.161048	0.159219	0.185755
2.14	0.191907	0.187554	0.157948	0.152815	0.197334
2.15	0.175755	0.193573	0.182698	0.163251	0.18779
2.16	0.155491	0.196591	0.172693	0.184616	0.18146
2.17	0.158433	0.192701	0.186836	0.170071	0.184925
2.18	0.16395	0.179004	0.177496	0.14609	0.176119
2.19	0.180092	0.173073	0.156799	0.161863	0.181428
2.2	0.167465	0.157506	0.159287	0.166928	0.193118
2.21	0.17443	0.177971	0.168519	0.158902	0.190218
2.22	0.177787	0.174372	0.161711	0.170669	0.192313
2.23	0.169591	0.1806	0.164388	0.175135	0.192118
2.24	0.16038	0.199666	0.147939	0.174501	0.188485
2.25	0.167422	0.179162	0.159545	0.169485	0.194877
2.26	0.175261	0.180212	0.160124	0.162366	0.189179
2.27	0.16792	0.183438	0.170166	0.157354	0.188977
2.28	0.17253	0.197211	0.157105	0.154259	0.186604
2.29	0.169178	0.183069	0.166418	0.157584	0.186173
2.3	0.178387	0.18075	0.177487	0.138532	0.198078
2.31	0.169377	0.190002	0.178174	0.141526	0.180571
2.32	0.166055	0.203946	0.179287	0.143029	0.197384
2.33	0.165366	0.199471	0.184707	0.155207	0.191121
2.34	0.169809	0.180663	0.17359	0.156691	0.17568
2.35	0.161932	0.172911	0.159492	0.154202	0.19267
2.36	0.149117	0.185568	0.160702	0.147941	0.188354
2.37	0.176106	0.196954	0.164896	0.164738	0.186971
2.38	0.16478	0.211099	0.176181	0.173335	0.184673
2.39	0.159847	0.195099	0.158417	0.188565	0.202078
2.4	0.164758	0.190706	0.168655	0.1715	0.190055
2.41	0.183817	0.188874	0.160077	0.163859	0.167985
2.42	0.206555	0.18613	0.162279	0.165312	0.192
2.43	0.19511	0.176136	0.15487	0.177018	0.200689
2.44	0.174112	0.186186	0.168016	0.159042	0.184148
2.45	0.169447	0.197604	0.177864	0.150479	0.167529
2.46	0.174053	0.201422	0.198368	0.14355	0.186303
2.47	0.181145	0.190153	0.181559	0.165543	0.210354
2.48	0.198234	0.173274	0.191297	0.158759	0.191684
2.49	0.19535	0.182213	0.190084	0.152806	0.207224
2.5	0.205715	0.193531	0.206713	0.167803	0.187607
2.51	0.212907	0.185642	0.202588	0.166707	0.184264
2.52	0.206401	0.184082	0.179573	0.151773	0.18277
2.53	0.206571	0.173857	0.173226	0.157478	0.186013
2.54	0.212046	0.187256	0.181207	0.16308	0.19511
2.55	0.206111	0.188201	0.187683	0.139372	0.202476
2.56	0.194346	0.187151	0.186977	0.150428	0.194684
2.57	0.209488	0.166537	0.17951	0.151593	0.181419
2.58	0.201568	0.183471	0.182506	0.146164	0.191057
2.59	0.182959	0.180811	0.187606	0.162858	0.191949
2.6	0.182531	0.175243	0.174271	0.172498	0.185024
2.61	0.178995	0.180966	0.16904	0.169559	0.183562
2.62	0.179289	0.183648	0.182251	0.15917	0.183689
2.63	0.168902	0.179993	0.18996	0.164542	0.189206
2.64	0.169921	0.170265	0.171063	0.145792	0.202357
2.65	0.177008	0.186411	0.182336	0.16646	0.183189
2.66	0.190708	0.187154	0.194446	0.173123	0.192065
2.67	0.167503	0.196571	0.191743	0.174895	0.184916
2.68	0.17494	0.196355	0.181545	0.178318	0.1846
2.69	0.187076	0.188492	0.170838	0.176805	0.18306
2.7	0.201624	0.199316	0.175479	0.175343	0.179595
2.71	0.199449	0.194454	0.190725	0.173579	0.183853
2.72	0.18873	0.189568	0.182735	0.166076	0.182292
2.73	0.182309	0.19191	0.194259	0.176444	0.168425
2.74	0.192505	0.21129	0.171992	0.191909	0.190606
2.75	0.181586	0.197904	0.182401	0.18182	0.188829
2.76	0.179862	0.18712	0.178135	0.17128	0.191934
2.77	0.187197	0.20138	0.183772	0.174536	0.184468
2.78	0.18028	0.180699	0.184361	0.157373	0.187824
2.79	0.179881	0.186435	0.180176	0.176101	0.191306
2.8	0.198404	0.188323	0.187314	0.181899	0.1834
2.81	0.187257	0.174321	0.181015	0.165038	0.184613
2.82	0.208232	0.168513	0.173677	0.165604	0.179493
2.83	0.20916	0.172523	0.174963	0.164638	0.189838
2.84	0.221628	0.158421	0.173335	0.161448	0.205663
2.85	0.190979	0.184022	0.160457	0.184601	0.201207
2.86	0.212946	0.173052	0.147108	0.175707	0.188453
2.87	0.201988	0.167196	0.168406	0.169051	0.188187
2.88	0.217497	0.16286	0.173258	0.169191	0.182607
2.89	0.217983	0.183151	0.181428	0.196025	0.194131
2.9	0.198052	0.175009	0.158715	0.191581	0.197192
2.91	0.207339	0.17491	0.165448	0.186523	0.205254
2.92	0.195339	0.173806	0.161153	0.170997	0.205145
2.93	0.194995	0.182198	0.16144	0.181041	0.210862
2.94	0.195227	0.173327	0.169327	0.18519	0.191935
2.95	0.202247	0.162254	0.164775	0.159348	0.197192
2.96	0.224341	0.174579	0.164333	0.160254	0.18997
2.97	0.206606	0.16873	0.176611	0.168994	0.167206
2.98	0.213844	0.196633	0.164291	0.171886	0.189587
2.99	0.20133	0.199346	0.167798	0.165735	0.196091
3	0.199222	0.194451	0.178046	0.174941	0.182405
3.01	0.192814	0.187403	0.176767	0.173623	0.178066
3.02	0.208056	0.188917	0.176908	0.15619	0.183378
3.03	0.212652	0.198012	0.18674	0.16134	0.184604
3.04	0.216477	0.182499	0.18192	0.163685	0.195189
3.05	0.224684	0.197348	0.184972	0.164733	0.188476
3.06	0.19992	0.201558	0.191567	0.160878	0.190029
3.07	0.193396	0.189209	0.177703	0.160711	0.192537
3.08	0.195779	0.199845	0.180522	0.156611	0.212311
3.09	0.207975	0.196135	0.190452	0.164613	0.195533
3.1	0.196459	0.210621	0.178159	0.156633	0.191824
3.11	0.18843	0.205859	0.172358	0.15499	0.186323
3.12	0.183043	0.192697	0.167131	0.149396	0.185541
3.13	0.205706	0.210997	0.170463	0.146743	0.173346
3.14	0.218505	0.207332	0.163181	0.146306	0.196317
3.15	0.207244	0.21127	0.165874	0.140482	0.202039
3.16	0.220531	0.217453	0.157466	0.149751	0.178173
3.17	0.20656	0.226289	0.170598	0.169959	0.173882
3.18	0.207807	0.21541	0.178088	0.154361	0.188262
3.19	0.233567	0.216242	0.179226	0.170283	0.184875
3.2	0.246212	0.212523	0.182776	0.159664	0.177832
3.21	0.230213	0.202184	0.176831	0.168905	0.174456
3.22	0.215189	0.199922	0.184686	0.172384	0.213232
3.23	0.199208	0.19675	0.179823	0.159464	0.185242
3.24	0.207584	0.196353	0.18154	0.16057	0.175932
3.25	0.202562	0.21062	0.190418	0.149721	0.177624
3.26	0.208851	0.197268	0.18136	0.156905	0.18422
3.27	0.211576	0.18156	0.168104	0.16047	0.205808
3.28	0.197489	0.18811	0.182945	0.163331	0.211905
3.29	0.199087	0.193002	0.180956	0.157715	0.223165
3.3	0.215057	0.202806	0.178438	0.160645	0.202005
3.31	0.192179	0.195157	0.167742	0.172654	0.191415
3.32	0.202402	0.191848	0.16657	0.172245	0.204831
3.33	0.19384	0.181039	0.173869	0.169925	0.182574
3.34	0.191537	0.174582	0.171373	0.178826	0.180548
3.35	0.196313	0.156962	0.184453	0.157896	0.175284
3.36	0.202856	0.191053	0.187705	0.150739	0.181727
3.37	0.211053	0.174468	0.168342	0.160334	0.173273
3.38	0.207134	0.190336	0.17888	0.166082	0.169291
3.39	0.206277	0.172719	0.1812	0.154624	0.165815
3.4	0.205947	0.172626	0.174456	0.153828	0.158564
3.41	0.209848	0.198944	0.176451	0.153761	0.175114
3.42	0.195842	0.214492	0.167911	0.165042	0.175328
3.43	0.197471	0.196673	0.17146	0.15774	0.173111
3.44	0.200437	0.201675	0.168631	0.179517	0.185219
3.45	0.199869	0.193421	0.182447	0.158941	0.188691
3.46	0.203971	0.211568	0.179813	0.163355	0.19609
3.47	0.182241	0.193035	0.187008	0.180104	0.195111
3.48	0.190268	0.190073	0.181216	0.173137	0.189849
3.49	0.195811	0.169443	0.178524	0.170648	0.204166
3.5	0.18975	0.185191	0.18405	0.176911	0.193532
3.51	0.193819	0.187339	0.1863	0.151729	0.186029
3.52	0.192722	0.195972	0.182352	0.161329	0.192235
3.53	0.196071	0.202692	0.17803	0.173217	0.210015
3.54	0.202157	0.202315	0.175564	0.172875	0.193239
3.55	0.214737	0.197495	0.175923	0.165255	0.184286
3.56	0.212738	0.184545	0.180487	0.168621	0.204574
3.57	0.205885	0.191261	0.187623	0.178102	0.204768
3.58	0.192309	0.191469	0.185484	0.190362	0.179989
3.59	0.2092	0.211764	0.177535	0.168941	0.192643
3.6	0.200452	0.19452	0.187405	0.161499	0.172564
3.61	0.202292	0.191461	0.182871	0.163475	0.179153
3.62	0.192888	0.181615	0.200842	0.174377	0.18804
3.63	0.189099	0.177328	0.192092	0.157903	0.199708
3.64	0.194296	0.177634	0.200908	0.16239	0.191102
3.65	0.197693	0.174866	0.200167	0.177916	0.187501
3.66	0.189504	0.201293	0.197796	0.164478	0.179859
3.67	0.193397	0.183895	0.19436	0.175502	0.176738
3.68	0.192102	0.193775	0.195831	0.171312	0.190416
3.69	0.208835	0.193769	0.189078	0.168975	0.214008
3.7	0.200198	0.191322	0.175629	0.164839	0.208745
3.71	0.205164	0.196787	0.178159	0.155639	0.188506
3.72	0.201871	0.199437	0.176449	0.158535	0.200982
3.73	0.214154	0.196859	0.171593	0.160043	0.212074
3.74	0.205897	0.188601	0.180131	0.167356	0.193731
3.75	0.221586	0.185977	0.168013	0.149906	0.211429
3.76	0.20436	0.176776	0.18357	0.15636	0.206268
3.77	0.200061	0.183554	0.184339	0.157637	0.211463
3.78	0.205372	0.18176	0.188354	0.161067	0.190923
3.79	0.193191	0.195849	0.177348	0.165041	0.196644
3.8	0.193252	0.194343	0.184154	0.16871	0.184643
3.81	0.19474	0.205272	0.176182	0.17125	0.175748
3.82	0.190632	0.204571	0.163127	0.16573	0.191309
3.83	0.191194	0.174277	0.173584	0.163315	0.187787
3.84	0.199563	0.183499	0.17057	0.165866	0.199744
3.85	0.194591	0.166595	0.171976	0.178743	0.189498
3.86	0.204196	0.174924	0.170109	0.176942	0.191931
3.87	0.212929	0.171037	0.17478	0.170961	0.199864
3.88	0.218954	0.179459	0.178482	0.170832	0.198393
3.89	0.2043	0.189889	0.172061	0.169072	0.201111
3.9	0.216399	0.190746	0.182619	0.15585	0.212034
3.91	0.206681	0.182103	0.179939	0.165897	0.197997
3.92	0.205424	0.189038	0.185794	0.159034	0.206537
3.93	0.218608	0.20128	0.198518	0.145112	0.210669
3.94	0.200448	0.177184	0.184343	0.16103	0.201757
3.95	0.201379	0.170416	0.190898	0.1519	0.205895
3.96	0.198878	0.161506	0.185588	0.152806	0.21367
3.97	0.205535	0.166911	0.182677	0.14768	0.205917
3.98	0.206568	0.176033	0.177752	0.153381	0.211905
3.99	0.216341	0.166184	0.179146	0.152455	0.215027
4	0.220074	0.176249	0.176878	0.165176	0.204893
4.01	0.204122	0.207729	0.177666	0.16845	0.181736
4.02	0.193735	0.194537	0.171573	0.182787	0.199172
4.03	0.183663	0.190851	0.173168	0.193156	0.194769
4.04	0.184041	0.217788	0.179665	0.1732	0.203383
4.05	0.187332	0.197425	0.180931	0.171273	0.209837
4.06	0.182544	0.196425	0.188446	0.174806	0.20377
4.07	0.178714	0.186535	0.184754	0.180869	0.214548
4.08	0.196557	0.167895	0.17774	0.171681	0.217529
4.09	0.193959	0.159826	0.18561	0.167455	0.218792
4.1	0.192447	0.159305	0.180524	0.171796	0.211634
4.11	0.190154	0.172346	0.186026	0.1791	0.195959
4.12	0.182008	0.180411	0.181201	0.169875	0.187374
4.13	0.186899	0.179151	0.188283	0.154976	0.188174
4.14	0.191485	0.186831	0.193904	0.170905	0.199435
4.15	0.181344	0.174423	0.185887	0.16421	0.186077
4.16	0.189138	0.172866	0.178239	0.182861	0.196381
4.17	0.194148	0.175387	0.184611	0.179128	0.201629
4.18	0.196078	0.184612	0.193721	0.16203	0.18231
4.19	0.186461	0.168697	0.179081	0.160141	0.174129
4.2	0.181087	0.188518	0.195374	0.169711	0.18127
4.21	0.190318	0.18443	0.191298	0.178377	0.200221
4.22	0.208777	0.193788	0.178035	0.168105	0.202286
4.23	0.191086	0.1822	0.189108	0.171337	0.197812
4.24	0.223217	0.188948	0.194072	0.190461	0.189283
4.25	0.230139	0.203368	0.189501	0.169103	0.199737
4.26	0.212993	0.201185	0.186211	0.173234	0.186326
4.27	0.231313	0.192826	0.169412	0.176905	0.168271
4.28	0.228315	0.196729	0.176169	0.183104	0.180547
4.29	0.242011	0.199323	0.185025	0.175943	0.181229
4.3	0.234416	0.207367	0.18533	0.175348	0.175402
4.31	0.216336	0.211541	0.191502	0.176309	0.176719
4.32	0.214675	0.19846	0.1844	0.175728	0.179278
4.33	0.212176	0.181085	0.179732	0.178212	0.196165
4.34	0.214308	0.177627	0.166683	0.179709	0.181452
4.35	0.207979	0.20015	0.170939	0.177975	0.175611
4.36	0.208463	0.183642	0.178796	0.18739	0.183045
4.37	0.197281	0.196084	0.189526	0.191587	0.194971
4.38	0.194994	0.184799	0.186849	0.178836	0.193639
4.39	0.205164	0.18402	0.183072	0.172547	0.19022
4.4	0.197472	0.1857	0.177249	0.173794	0.189486
4.41	0.18839	0.205246	0.171138	0.172231	0.195997
4.42	0.184337	0.207077	0.187145	0.176669	0.17446
4.43	0.178047	0.204201	0.184418	0.177249	0.187924
4.44	0.201316	0.21276	0.177931	0.189976	0.192719
4.45	0.178231	0.222079	0.185926	0.185455	0.192864
4.46	0.163716	0.199665	0.203623	0.188887	0.198522
4.47	0.17714	0.190775	0.195666	0.171693	0.198797
4.48	0.190217	0.193306	0.195175	0.174828	0.200239
4.49	0.193617	0.189573	0.197172	0.177518	0.193486
4.5	0.190347	0.183919	0.197344	0.175585	0.190884
4.51	0.194693	0.180548	0.200084	0.175058	0.171294
4.52	0.188863	0.181839	0.196168	0.17879	0.196109
4.53	0.177303	0.169029	0.197846	0.187329	0.184135
4.54	0.168968	0.167756	0.20246	0.175102	0.180755
4.55	0.179183	0.173609	0.20064	0.184371	0.186926
4.56	0.180741	0.170927	0.19958	0.183771	0.209862
4.57	0.186279	0.185162	0.203568	0.181765	0.20587
4.58	0.187216	0.189464	0.201458	0.172306	0.208117
4.59	0.178156	0.177344	0.188017	0.181132	0.212772
4.6	0.176908	0.185005	0.197371	0.180231	0.203433
4.61	0.207851	0.182506	0.183631	0.186156	0.198113
4.62	0.202723	0.185524	0.190878	0.179141	0.188431
4.63	0.199881	0.168185	0.182085	0.182886	0.213449
4.64	0.194908	0.181763	0.179383	0.189079	0.213203
4.65	0.204793	0.184029	0.184933	0.186143	0.210598
4.66	0.19605	0.169662	0.184684	0.185613	0.214877
4.67	0.182343	0.167186	0.187525	0.18899	0.216552
4.68	0.19683	0.167118	0.181583	0.179655	0.211951
4.69	0.191884	0.162429	0.176484	0.164829	0.200001
4.7	0.183693	0.17588	0.188016	0.182594	0.200644
4.71	0.178038	0.196972	0.183021	0.171218	0.200243
4.72	0.177267	0.175024	0.18276	0.184695	0.19228
4.73	0.181526	0.174592	0.171516	0.172391	0.188388
4.74	0.177523	0.168405	0.175557	0.184655	0.196802
4.75	0.16637	0.178273	0.180819	0.189728	0.184331
4.76	0.184288	0.1791	0.201678	0.194494	0.18785
4.77	0.177245	0.194547	0.183274	0.19152	0.178442
4.78	0.182682	0.177263	0.197397	0.176834	0.181975
4.79	0.180625	0.191325	0.186319	0.187634	0.182107
4.8	0.185759	0.204515	0.19666	0.185566	0.173292
4.81	0.184297	0.191906	0.182837	0.174862	0.176812
4.82	0.158993	0.180288	0.181536	0.171576	0.175821
4.83	0.17796	0.183965	0.178027	0.17385	0.170053
4.84	0.182956	0.172456	0.184606	0.180497	0.176191
4.85	0.183881	0.167839	0.185676	0.18345	0.16919
4.86	0.184898	0.184772	0.183796	0.187761	0.175074
4.87	0.201649	0.202124	0.189603	0.193307	0.17578
4.88	0.180436	0.187044	0.189743	0.193006	0.176842
4.89	0.180502	0.191857	0.187444	0.190164	0.184584
4.9	0.177146	0.196811	0.184098	0.209516	0.17176
4.91	0.185222	0.187592	0.186241	0.210229	0.157633
4.92	0.175097	0.182607	0.189118	0.194063	0.16205
4.93	0.180113	0.1823	0.178037	0.19661	0.163984
4.94	0.190519	0.169083	0.172811	0.197935	0.161885
4.95	0.178356	0.180307	0.186709	0.187053	0.176004
4.96	0.180832	0.189168	0.189591	0.193229	0.17012
4.97	0.180344	0.190236	0.190257	0.197428	0.1765
4.98	0.178617	0.187388	0.180994	0.19652	0.180803
4.99	0.184582	0.186115	0.186231	0.19766	0.178926
5	0.171235	0.205924	0.175866	0.211614	0.169177
5.01	0.175867	0.207761	0.193082	0.213708	0.171939
5.02	0.189578	0.215521	0.19093	0.199222	0.158612
5.03	0.18394	0.197581	0.189395	0.189769	0.15764
5.04	0.186345	0.18645	0.175464	0.214872	0.171036
5.05	0.185994	0.182272	0.176589	0.210522	0.194277
5.06	0.178147	0.178623	0.190436	0.21095	0.178985
5.07	0.175517	0.182442	0.186082	0.195073	0.178109
5.08	0.180164	0.187112	0.197601	0.184661	0.187784
5.09	0.183946	0.190245	0.199092	0.183561	0.181726
5.1	0.184171	0.187614	0.190626	0.192786	0.185981
5.11	0.172661	0.1825	0.190123	0.184112	0.183187
5.12	0.183618	0.181673	0.178104	0.178594	0.187515
5.13	0.205754	0.172357	0.179779	0.186843	0.200239
5.14	0.21247	0.179249	0.170781	0.182103	0.198617
5.15	0.208634	0.185979	0.17539	0.18848	0.194572
5.16	0.211764	0.171659	0.183878	0.201523	0.195256
5.17	0.209178	0.166788	0.187369	0.195167	0.203819
5.18	0.211503	0.174193	0.189078	0.18667	0.207974
5.19	0.202775	0.175786	0.183494	0.202822	0.197132
5.2	0.220029	0.180688	0.185017	0.19448	0.204341
5.21	0.207633	0.192761	0.183067	0.197708	0.199117
5.22	0.205894	0.191169	0.203419	0.197103	0.202116
5.23	0.199671	0.188187	0.216713	0.189339	0.206934
5.24	0.190016	0.188852	0.209184	0.187416	0.194692
5.25	0.205221	0.180024	0.217467	0.189185	0.199839
5.26	0.194178	0.171083	0.204306	0.181124	0.209864
5.27	0.198676	0.170435	0.202268	0.185529	0.200087
5.28	0.20691	0.173253	0.199017	0.188189	0.178119
5.29	0.219088	0.186665	0.198864	0.178924	0.18148
5.3	0.20333	0.190063	0.185221	0.184839	0.180656
5.31	0.21291	0.168577	0.206844	0.187945	0.191616
5.32	0.202373	0.172921	0.184743	0.19918	0.185786
5.33	0.212818	0.172117	0.192762	0.206893	0.190149
5.34	0.196754	0.185787	0.190301	0.191482	0.2124
5.35	0.209666	0.177898	0.185551	0.198065	0.202701
5.36	0.203191	0.176497	0.184614	0.191595	0.203532
5.37	0.194175	0.205789	0.179017	0.199944	0.179268
5.38	0.202015	0.203313	0.172113	0.192416	0.175942
5.39	0.203722	0.191549	0.184488	0.203418	0.171467
5.4	0.207259	0.196969	0.190192	0.194553	0.198853
5.41	0.207162	0.195247	0.19683	0.192309	0.185012
5.42	0.202174	0.187521	0.186042	0.19858	0.191072
5.43	0.184963	0.186499	0.19142	0.199729	0.188235
5.44	0.181911	0.177814	0.185093	0.195306	0.190259
5.45	0.184947	0.175986	0.190636	0.199495	0.188142
5.46	0.179173	0.171439	0.18795	0.195712	0.196475
5.47	0.18476	0.179952	0.191933	0.187411	0.207476
5.48	0.203228	0.179627	0.19025	0.182706	0.201604
5.49	0.198147	0.172605	0.181345	0.179114	0.190024
5.5	0.197068	0.177243	0.19469	0.201863	0.1874
5.51	0.187955	0.172027	0.180229	0.190724	0.205944
5.52	0.201048	0.168307	0.179007	0.185215	0.200899
5.53	0.20586	0.169967	0.18708	0.189062	0.182457
5.54	0.201634	0.168048	0.197121	0.174675	0.180246
5.55	0.209887	0.16397	0.195509	0.185957	0.188985
5.56	0.196426	0.161989	0.187574	0.189026	0.17644
5.57	0.20108	0.151291	0.196495	0.195483	0.169836
5.58	0.202175	0.160048	0.191536	0.187901	0.17512
5.59	0.190838	0.163008	0.185248	0.181086	0.192014
5.6	0.167412	0.170462	0.183644	0.182603	0.189587
5.61	0.178797	0.165682	0.182513	0.182946	0.174475
5.62	0.187577	0.15354	0.182178	0.178397	0.188033
5.63	0.187885	0.161323	0.18776	0.18418	0.190464
5.64	0.173464	0.154492	0.186459	0.179418	0.19275
5.65	0.171902	0.153082	0.186096	0.187396	0.178439
5.66	0.188918	0.168905	0.179678	0.187018	0.175774
5.67	0.186061	0.165644	0.186286	0.175903	0.200764
5.68	0.184244	0.171334	0.216086	0.185203	0.207778
5.69	0.189716	0.163587	0.213176	0.178149	0.197904
5.7	0.186943	0.171728	0.219068	0.17824	0.216798
5.71	0.18514	0.165652	0.201872	0.20054	0.225291
5.72	0.187332	0.161984	0.205676	0.182657	0.204739
5.73	0.212317	0.159472	0.199639	0.188104	0.200289
5.74	0.19914	0.152475	0.200319	0.191354	0.203281
5.75	0.213303	0.15846	0.188591	0.178937	0.18967
5.76	0.217158	0.149926	0.183653	0.17619	0.200365
5.77	0.195947	0.164197	0.187205	0.183994	0.187915
5.78	0.208072	0.164241	0.185147	0.183645	0.206656
5.79	0.197512	0.160007	0.188242	0.179062	0.20166
5.8	0.185339	0.166201	0.19729	0.167586	0.198246
5.81	0.193294	0.161643	0.216195	0.172773	0.186222
5.82	0.218397	0.161861	0.213028	0.178119	0.196535
5.83	0.207894	0.174166	0.218714	0.182523	0.181996
5.84	0.207404	0.173069	0.200397	0.173788	0.192772
5.85	0.19117	0.172377	0.180315	0.176817	0.182706
5.86	0.19656	0.168486	0.190144	0.174288	0.170402
5.87	0.188966	0.18186	0.19039	0.188415	0.177702
5.88	0.183347	0.181774	0.200567	0.188027	0.185964
5.89	0.177111	0.178447	0.189251	0.173427	0.205828
5.9	0.179058	0.19277	0.194851	0.183008	0.190912
5.91	0.183713	0.176336	0.20382	0.185984	0.180998
5.92	0.185964	0.188564	0.208675	0.191507	0.191736
5.93	0.196034	0.177978	0.198359	0.183416	0.188619
5.94	0.195838	0.174959	0.180422	0.190791	0.186221
5.95	0.199596	0.164169	0.196755	0.192101	0.182341
5.96	0.192139	0.166011	0.193167	0.208771	0.192528
5.97	0.180671	0.171511	0.214974	0.198523	0.185139
5.98	0.183273	0.168975	0.199224	0.191669	0.204239
5.99	0.174043	0.166339	0.204705	0.192924	0.186506
6	0.189727	0.175619	0.192523	0.184581	0.184777
6.01	0.182031	0.166269	0.202472	0.187417	0.203597
6.02	0.178749	0.170572	0.206422	0.205218	0.183813
6.03	0.182555	0.172081	0.19952	0.191799	0.19924
6.04	0.168924	0.189859	0.197322	0.184711	0.197392
6.05	0.168997	0.190218	0.185491	0.193929	0.200168
6.06	0.180221	0.177305	0.186341	0.182705	0.194101
6.07	0.184059	0.177033	0.189577	0.18561	0.177271
6.08	0.173035	0.176837	0.188555	0.188896	0.185028
6.09	0.16858	0.177219	0.192117	0.195327	0.184221
6.1	0.185342	0.16635	0.202352	0.190258	0.17548
6.11	0.186349	0.168222	0.196344	0.181171	0.210253
6.12	0.206747	0.171203	0.193229	0.177149	0.202233
6.13	0.203446	0.179154	0.196251	0.182008	0.2084
6.14	0.196641	0.168013	0.212058	0.183604	0.195212
6.15	0.191905	0.163656	0.21682	0.175294	0.194513
6.16	0.186429	0.178342	0.19545	0.169765	0.196183
6.17	0.18698	0.192361	0.193209	0.177275	0.188984
6.18	0.195665	0.176682	0.187153	0.185521	0.199942
6.19	0.191358	0.17779	0.19799	0.1846	0.207699
6.2	0.180016	0.180518	0.207212	0.182376	0.197468
6.21	0.178232	0.164228	0.212566	0.184648	0.197401
6.22	0.183672	0.149915	0.215875	0.201394	0.192479
6.23	0.200093	0.171312	0.201895	0.195672	0.207104
6.24	0.204582	0.18046	0.208482	0.193082	0.195955
6.25	0.200375	0.191399	0.21262	0.203734	0.19741
6.26	0.205384	0.175604	0.203688	0.188912	0.195401
6.27	0.206983	0.167852	0.208976	0.179984	0.193648
6.28	0.198548	0.168489	0.213193	0.18439	0.178308
6.29	0.195013	0.17821	0.214619	0.184495	0.190002
6.3	0.184699	0.174994	0.215303	0.179203	0.20355
6.31	0.189535	0.168964	0.208021	0.174086	0.191535
6.32	0.202301	0.179736	0.213636	0.178724	0.186623
6.33	0.204311	0.188303	0.203354	0.180778	0.171619
6.34	0.183079	0.180712	0.216486	0.19631	0.179235
6.35	0.181608	0.184998	0.219943	0.184558	0.182842
6.36	0.191219	0.196462	0.216952	0.183319	0.186719
6.37	0.183093	0.184738	0.213275	0.179726	0.194258
6.38	0.1937	0.175954	0.206257	0.18261	0.194346
6.39	0.195738	0.179164	0.21027	0.193083	0.181873
6.4	0.19792	0.174204	0.21033	0.196836	0.183617
6.41	0.195295	0.171538	0.203443	0.188583	0.176065
6.42	0.194218	0.17069	0.213286	0.19602	0.184807
6.43	0.203062	0.187437	0.192165	0.194566	0.190257
6.44	0.202342	0.177923	0.1922	0.173378	0.184739
6.45	0.205149	0.181626	0.201425	0.179341	0.179235
6.46	0.196979	0.174714	0.186547	0.181837	0.163527
6.47	0.195609	0.181417	0.182266	0.183261	0.179309
6.48	0.199835	0.180575	0.173449	0.179152	0.180765
6.49	0.208539	0.164007	0.195102	0.179513	0.18224
6.5	0.211216	0.170227	0.190778	0.185584	0.179992
6.51	0.203126	0.174578	0.209666	0.184475	0.202153
6.52	0.211275	0.170009	0.1979	0.182965	0.196661
6.53	0.213323	0.170905	0.198421	0.176857	0.184479
6.54	0.19839	0.181393	0.17573	0.183474	0.175594
6.55	0.193699	0.175151	0.184115	0.189737	0.176148
6.56	0.217783	0.169519	0.192342	0.174693	0.180959
6.57	0.219116	0.169736	0.183065	0.176909	0.166257
6.58	0.219107	0.187887	0.182934	0.166404	0.178978
6.59	0.21244	0.177472	0.193179	0.17634	0.179112
6.6	0.199521	0.164919	0.193114	0.177902	0.181181
6.61	0.184314	0.155269	0.19349	0.177133	0.182347
6.62	0.189979	0.17327	0.193766	0.176466	0.179881
6.63	0.183904	0.169742	0.197157	0.181931	0.188951
6.64	0.186355	0.174412	0.177596	0.189105	0.195876
6.65	0.200836	0.175338	0.193727	0.178122	0.187642
6.66	0.192434	0.180261	0.192167	0.18361	0.177846
6.67	0.208511	0.172892	0.179979	0.17718	0.162033
6.68	0.208825	0.172541	0.184159	0.183236	0.177523
6.69	0.205006	0.169901	0.191433	0.173198	0.178204
6.7	0.199622	0.181712	0.196893	0.178523	0.184677
6.71	0.21283	0.170155	0.182811	0.18216	0.183084
6.72	0.201959	0.174031	0.175295	0.19051	0.180776
6.73	0.203363	0.166042	0.190282	0.179925	0.184448
6.74	0.220369	0.182324	0.192015	0.18826	0.197005
6.75	0.212873	0.178758	0.193779	0.195339	0.190592
6.76	0.210669	0.175044	0.196844	0.178526	0.194371
6.77	0.213845	0.16375	0.206155	0.172625	0.168274
6.78	0.213831	0.180525	0.212591	0.187395	0.167504
6.79	0.201984	0.180491	0.198919	0.197669	0.178825
6.8	0.219673	0.184277	0.211078	0.182691	0.165035
6.81	0.228299	0.182816	0.192899	0.187204	0.169985
6.82	0.212573	0.186758	0.198103	0.18512	0.18426
6.83	0.203866	0.198375	0.190329	0.183863	0.16945
6.84	0.187329	0.207258	0.189713	0.187532	0.174528
6.85	0.209518	0.206835	0.188636	0.185015	0.168042
6.86	0.197984	0.213568	0.180002	0.18563	0.178147
6.87	0.198502	0.200243	0.18147	0.180119	0.173932
6.88	0.181063	0.193772	0.173005	0.185442	0.18122
6.89	0.192652	0.193661	0.171016	0.180587	0.192276
6.9	0.197902	0.194561	0.193931	0.188832	0.16924
6.91	0.202151	0.17709	0.182031	0.196131	0.189875
6.92	0.206214	0.196641	0.192794	0.198381	0.187701
6.93	0.191501	0.203398	0.188952	0.198544	0.168919
6.94	0.193302	0.205783	0.194381	0.209028	0.169988
6.95	0.209357	0.195235	0.20545	0.191197	0.158769
6.96	0.20206	0.176058	0.19087	0.195061	0.175149
6.97	0.19648	0.203338	0.187284	0.189809	0.171351
6.98	0.198165	0.20012	0.201357	0.179532	0.186982
6.99	0.189618	0.206972	0.202582	0.1796	0.168745
7	0.200187	0.193093	0.194188	0.194435	0.176153
7.01	0.203625	0.200883	0.192172	0.205875	0.192385
7.02	0.207318	0.182621	0.191121	0.202493	0.181091
7.03	0.193092	0.185178	0.18726	0.207191	0.184047
7.04	0.190275	0.190735	0.192151	0.202685	0.17776
7.05	0.185703	0.214425	0.196088	0.205278	0.177151
7.06	0.203475	0.209111	0.185041	0.205394	0.188284
7.07	0.200387	0.208844	0.202752	0.208949	0.18838
7.08	0.196776	0.205066	0.194171	0.196092	0.188117
7.09	0.204688	0.201276	0.19137	0.201063	0.17702
7.1	0.221645	0.179894	0.19421	0.200561	0.205567
7.11	0.215939	0.196702	0.192056	0.198129	0.203395
7.12	0.199481	0.209809	0.186208	0.198108	0.227865
7.13	0.199834	0.209886	0.192977	0.191921	0.215195
7.14	0.195708	0.218374	0.185815	0.193674	0.207156
7.15	0.194255	0.192726	0.199102	0.1945	0.200972
7.16	0.196583	0.181382	0.199358	0.213445	0.19508
7.17	0.198126	0.17589	0.210262	0.20863	0.182095
7.18	0.199859	0.18811	0.192538	0.190101	0.186939
7.19	0.204847	0.176768	0.204274	0.20334	0.174605
7.2	0.208978	0.18661	0.228847	0.193229	0.18723
7.21	0.202445	0.177498	0.21224	0.185665	0.176151
7.22	0.209557	0.176676	0.225366	0.187641	0.173621
7.23	0.214571	0.189547	0.223107	0.202611	0.176716
7.24	0.201191	0.189868	0.210414	0.185996	0.162732
7.25	0.202469	0.185774	0.208503	0.203092	0.189386
7.26	0.201938	0.189043	0.207154	0.192672	0.185584
7.27	0.218422	0.197958	0.217825	0.19459	0.185855
7.28	0.219175	0.194889	0.199561	0.198774	0.182074
7.29	0.20447	0.192357	0.195564	0.19739	0.176743
7.3	0.199488	0.182793	0.200161	0.18958	0.185204
7.31	0.220407	0.190432	0.190534	0.190032	0.181536
7.32	0.215002	0.199562	0.185875	0.202586	0.191653
7.33	0.205963	0.19245	0.178417	0.195186	0.180543
7.34	0.212743	0.183323	0.178644	0.196346	0.181552
7.35	0.205012	0.190303	0.197129	0.192868	0.185907
7.36	0.209854	0.197232	0.192259	0.186971	0.192509
7.37	0.199517	0.183261	0.180723	0.189577	0.184781
7.38	0.197025	0.194124	0.172646	0.200972	0.181883
7.39	0.200175	0.195268	0.182237	0.182979	0.194751
7.4	0.204343	0.214956	0.176446	0.17601	0.19676
7.41	0.202604	0.205351	0.180411	0.181468	0.209064
7.42	0.198376	0.194062	0.175167	0.192505	0.197864
7.43	0.211706	0.190344	0.187044	0.178095	0.203046
7.44	0.216835	0.195896	0.181655	0.18414	0.200417
7.45	0.205507	0.187973	0.171171	0.188642	0.158948
7.46	0.207529	0.202581	0.19532	0.189268	0.169872
7.47	0.211375	0.199221	0.190096	0.187264	0.179666
7.48	0.206197	0.211633	0.180058	0.184428	0.173043
7.49	0.19902	0.200556	0.168958	0.192695	0.172334
7.5	0.19543	0.205055	0.184057	0.193251	0.159317
7.51	0.206195	0.208174	0.180779	0.204071	0.181351
7.52	0.208714	0.203856	0.175702	0.226463	0.181125
7.53	0.221281	0.213992	0.170107	0.212213	0.188382
7.54	0.223398	0.195444	0.172064	0.221484	0.174519
7.55	0.232595	0.195591	0.176988	0.20835	0.201366
7.56	0.217283	0.203806	0.192546	0.189165	0.184983
7.57	0.213576	0.19448	0.182295	0.189399	0.198644
7.58	0.199829	0.177432	0.190792	0.189778	0.198127
7.59	0.207124	0.187781	0.192869	0.18158	0.194076
7.6	0.209104	0.190677	0.183181	0.181527	0.181437
7.61	0.213718	0.200463	0.184065	0.178789	0.172119
7.62	0.210275	0.181886	0.178841	0.179121	0.185133
7.63	0.21283	0.175477	0.181987	0.200576	0.173592
7.64	0.206729	0.17612	0.183095	0.19108	0.16338
7.65	0.204282	0.184646	0.167023	0.187534	0.19369
7.66	0.189989	0.201684	0.164922	0.192987	0.210032
7.67	0.208444	0.192808	0.177519	0.206123	0.212065
7.68	0.205786	0.196772	0.181801	0.196456	0.186747
7.69	0.21913	0.187082	0.180657	0.197523	0.182469
7.7	0.210185	0.187952	0.177197	0.185907	0.195407
7.71	0.202593	0.190395	0.170826	0.194108	0.191043
7.72	0.200103	0.203381	0.170617	0.186537	0.181014
7.73	0.198333	0.195136	0.169383	0.182102	0.195667
7.74	0.207239	0.204927	0.172008	0.179368	0.194069
7.75	0.206208	0.19892	0.171699	0.185697	0.200784
7.76	0.213676	0.203939	0.172975	0.184435	0.203336
7.77	0.212245	0.214844	0.172282	0.184827	0.202385
7.78	0.199104	0.216825	0.179599	0.195545	0.202583
7.79	0.213969	0.206944	0.183417	0.198805	0.201882
7.8	0.233538	0.209357	0.177672	0.203997	0.217683
7.81	0.226298	0.231615	0.176674	0.187762	0.228825
7.82	0.211226	0.213012	0.193839	0.189623	0.236699
7.83	0.207187	0.210385	0.19296	0.200601	0.251667
7.84	0.202101	0.206897	0.182204	0.183888	0.245268
7.85	0.206231	0.214636	0.19221	0.197202	0.25173
7.86	0.220211	0.204867	0.201401	0.188998	0.227607
7.87	0.208413	0.203123	0.200907	0.175634	0.219558
7.88	0.217216	0.197893	0.195767	0.183776	0.21075
7.89	0.198679	0.217923	0.198473	0.170065	0.202899
7.9	0.217919	0.208529	0.195286	0.183457	0.209176
7.91	0.198581	0.194903	0.187688	0.197667	0.225127
7.92	0.206707	0.200344	0.202659	0.186973	0.223827
7.93	0.200366	0.182149	0.198525	0.191151	0.212392
7.94	0.195002	0.178496	0.187682	0.1882	0.216943
7.95	0.185924	0.203242	0.19782	0.184728	0.18876
7.96	0.19426	0.198776	0.199231	0.190176	0.199078
7.97	0.225612	0.193524	0.191155	0.192064	0.202852
7.98	0.213039	0.201753	0.19182	0.19255	0.205844
7.99	0.213288	0.195402	0.203472	0.18478	0.211424
8	0.201889	0.219949	0.196926	0.191403	0.203373
8.01	0.221475	0.224715	0.208434	0.192761	0.212877
8.02	0.213207	0.209379	0.178984	0.208051	0.210284
8.03	0.234537	0.210401	0.194204	0.202388	0.20286
8.04	0.240988	0.197684	0.190494	0.201032	0.204037
8.05	0.231092	0.196205	0.186208	0.191682	0.193112
8.06	0.235971	0.190327	0.187609	0.195894	0.191141
8.07	0.255847	0.203288	0.202038	0.207475	0.198658
8.08	0.24457	0.203733	0.200009	0.188787	0.170463
8.09	0.252052	0.207435	0.212436	0.194258	0.171262
8.1	0.239236	0.213603	0.199667	0.196815	0.192417
8.11	0.238194	0.224012	0.21315	0.192539	0.200423
8.12	0.236238	0.211498	0.200481	0.190127	0.191012
8.13	0.243529	0.211807	0.20024	0.198023	0.202549
8.14	0.231975	0.192677	0.19094	0.203721	0.201914
8.15	0.24413	0.209592	0.215145	0.208806	0.183171
8.16	0.226633	0.18654	0.190998	0.214383	0.185894
8.17	0.241768	0.182111	0.191815	0.212449	0.186452
8.18	0.232502	0.19863	0.192476	0.193458	0.211648
8.19	0.257251	0.205844	0.18845	0.194641	0.233708
8.2	0.228562	0.197415	0.180699	0.194597	0.209577
8.21	0.232984	0.210021	0.188271	0.195411	0.209158
8.22	0.231476	0.193434	0.195977	0.189931	0.233171
8.23	0.236121	0.187612	0.20594	0.195748	0.204413
8.24	0.236828	0.200548	0.204371	0.191124	0.207547
8.25	0.23337	0.198337	0.185352	0.191038	0.200355
8.26	0.23001	0.201297	0.190534	0.193749	0.207974
8.27	0.238455	0.180669	0.180573	0.189626	0.200299
8.28	0.227359	0.185952	0.183838	0.183854	0.181602
8.29	0.235636	0.18753	0.192354	0.194349	0.187018
8.3	0.227319	0.189743	0.194082	0.196758	0.195796
8.31	0.219262	0.172589	0.181073	0.197358	0.194041
8.32	0.207901	0.181524	0.202681	0.195219	0.174287
8.33	0.21414	0.179572	0.1962	0.196845	0.182627
8.34	0.216422	0.178695	0.19661	0.193202	0.199372
8.35	0.218474	0.194856	0.190319	0.208634	0.208316
8.36	0.244244	0.190208	0.196013	0.195359	0.209458
8.37	0.237188	0.179142	0.180158	0.189862	0.188447
8.38	0.229914	0.175005	0.180526	0.203927	0.178326
8.39	0.219227	0.180004	0.174642	0.19309	0.19166
8.4	0.216339	0.193455	0.174696	0.200169	0.197076
8.41	0.21952	0.194552	0.175717	0.211723	0.192285
8.42	0.204863	0.176732	0.177867	0.208325	0.216181
8.43	0.212093	0.183654	0.163787	0.202436	0.193509
8.44	0.225173	0.196279	0.168439	0.194906	0.188333
8.45	0.20529	0.183356	0.18031	0.183115	0.198057
8.46	0.233363	0.18758	0.186123	0.190074	0.188667
8.47	0.211235	0.191141	0.196039	0.188485	0.195069
8.48	0.205768	0.196275	0.1999	0.187867	0.201211
8.49	0.20907	0.210483	0.211209	0.185085	0.208214
8.5	0.210381	0.203937	0.205237	0.190328	0.196891
8.51	0.216689	0.196535	0.199323	0.190788	0.204781
8.52	0.209186	0.192518	0.198764	0.182337	0.218387
8.53	0.209916	0.191625	0.186414	0.193011	0.203819
8.54	0.208489	0.186744	0.192419	0.18939	0.213915
8.55	0.2183	0.182661	0.191606	0.186026	0.214719
8.56	0.216833	0.195533	0.199072	0.178708	0.214613
8.57	0.217758	0.192317	0.194724	0.178944	0.241298
8.58	0.206298	0.187787	0.194043	0.180582	0.248399
8.59	0.209231	0.182501	0.195007	0.18292	0.229179
8.6	0.210208	0.190014	0.193215	0.193001	0.214959
8.61	0.207439	0.187405	0.191797	0.193641	0.193294
8.62	0.223541	0.18681	0.199473	0.190871	0.198762
8.63	0.213826	0.184366	0.202046	0.189104	0.19994
8.64	0.214145	0.176319	0.19929	0.20291	0.187497
8.65	0.208775	0.190201	0.209656	0.199009	0.201547
8.66	0.194788	0.180958	0.213925	0.193684	0.207493
8.67	0.188061	0.17787	0.202515	0.187037	0.20393
8.68	0.203899	0.183503	0.185141	0.195343	0.221886
8.69	0.212484	0.181494	0.187671	0.195337	0.235921
8.7	0.218638	0.175472	0.180111	0.186752	0.236864
8.71	0.219483	0.177934	0.188036	0.208447	0.217439
8.72	0.188436	0.169485	0.187789	0.198117	0.226503
8.73	0.196322	0.179734	0.193887	0.208185	0.225085
8.74	0.192583	0.174941	0.182852	0.206372	0.209979
8.75	0.192038	0.172646	0.194193	0.19902	0.200965
8.76	0.196175	0.171301	0.188312	0.193691	0.203337
8.77	0.201229	0.178644	0.190481	0.204039	0.206331
8.78	0.190538	0.186649	0.180881	0.19523	0.204685
8.79	0.188624	0.189343	0.20354	0.195979	0.204198
8.8	0.185896	0.181303	0.204284	0.197796	0.204012
8.81	0.202008	0.166366	0.21388	0.200482	0.197664
8.82	0.194436	0.176234	0.193712	0.197499	0.19966
8.83	0.205659	0.180801	0.196081	0.191891	0.192933
8.84	0.194539	0.175414	0.184455	0.215411	0.204815
8.85	0.21326	0.172849	0.191254	0.197046	0.197846
8.86	0.191987	0.180684	0.185892	0.185532	0.197243
8.87	0.203304	0.17697	0.210563	0.20737	0.198621
8.88	0.200153	0.172026	0.205438	0.187497	0.203982
8.89	0.201177	0.172231	0.196954	0.182831	0.187991
8.9	0.201799	0.180205	0.21379	0.189311	0.191737
8.91	0.203295	0.177336	0.201295	0.195251	0.17596
8.92	0.202926	0.180926	0.203266	0.197584	0.175587
8.93	0.20125	0.180149	0.195722	0.209836	0.179328
8.94	0.201846	0.186239	0.207842	0.205339	0.180287
8.95	0.212498	0.191285	0.202457	0.20841	0.184821
8.96	0.203874	0.18427	0.201913	0.190394	0.197076
8.97	0.201877	0.182133	0.215591	0.198757	0.191858
8.98	0.203195	0.192623	0.210486	0.19972	0.213886
8.99	0.215029	0.187595	0.188354	0.19285	0.208217
9	0.212465	0.189877	0.179804	0.209337	0.202753
9.01	0.215939	0.185459	0.189642	0.204838	0.208977
9.02	0.214671	0.171263	0.186661	0.200847	0.199631
9.03	0.242532	0.177593	0.186282	0.201987	0.218608
9.04	0.21483	0.177118	0.192139	0.212011	0.223298
9.05	0.234945	0.176976	0.209276	0.205107	0.191774
9.06	0.224831	0.180884	0.193489	0.200784	0.195832
9.07	0.211248	0.178992	0.181877	0.209381	0.193296
9.08	0.221967	0.184145	0.189167	0.205269	0.215129
9.09	0.231456	0.173756	0.188784	0.191489	0.201217
9.1	0.210309	0.183873	0.181975	0.208467	0.203789
9.11	0.194868	0.188351	0.175364	0.215426	0.196161
9.12	0.185981	0.176794	0.188979	0.209176	0.19346
9.13	0.192532	0.164766	0.198677	0.203104	0.203771
9.14	0.194078	0.180373	0.194021	0.203879	0.194031
9.15	0.189348	0.183297	0.202516	0.195714	0.199699
9.16	0.19886	0.175991	0.192142	0.204825	0.190592
9.17	0.202493	0.179836	0.188441	0.201471	0.189567
9.18	0.222842	0.182774	0.191761	0.204283	0.203673
9.19	0.227817	0.177805	0.188132	0.207688	0.212719
9.2	0.231716	0.165151	0.18356	0.202264	0.206442
9.21	0.215946	0.164093	0.195564	0.208615	0.210207
9.22	0.207583	0.178376	0.194722	0.214917	0.212706
9.23	0.205061	0.186001	0.186697	0.206853	0.205868
9.24	0.184544	0.188201	0.17858	0.214974	0.207928
9.25	0.196149	0.17981	0.196779	0.203589	0.21083
9.26	0.203042	0.178446	0.210477	0.204091	0.2273
9.27	0.2005	0.171166	0.201095	0.21329	0.235893
9.28	0.20327	0.167551	0.203947	0.20719	0.223917
9.29	0.20039	0.17739	0.233744	0.210656	0.212767
9.3	0.178897	0.178755	0.196239	0.209406	0.211758
9.31	0.186592	0.179824	0.195318	0.210292	0.199307
9.32	0.20718	0.177838	0.208935	0.208992	0.203097
9.33	0.223194	0.184563	0.194477	0.206629	0.211488
9.34	0.226385	0.18272	0.200046	0.205372	0.199654
9.35	0.227025	0.173111	0.197081	0.206998	0.214138
9.36	0.234771	0.174829	0.190176	0.210232	0.201856
9.37	0.208881	0.177282	0.185339	0.203093	0.179191
9.38	0.209997	0.179872	0.182593	0.192028	0.194443
9.39	0.201924	0.184226	0.188555	0.186883	0.19581
9.4	0.210456	0.191529	0.187178	0.187186	0.170636
9.41	0.181155	0.183716	0.180866	0.184323	0.175266
9.42	0.199779	0.185247	0.195357	0.187327	0.168448
9.43	0.210853	0.187843	0.189013	0.187548	0.180526
9.44	0.198252	0.194815	0.1829	0.191378	0.190976
9.45	0.209794	0.183668	0.190818	0.187398	0.193638
9.46	0.208886	0.18988	0.200596	0.17685	0.182735
9.47	0.20939	0.181823	0.193214	0.190872	0.196091
9.48	0.205461	0.18053	0.18925	0.188481	0.181699
9.49	0.201555	0.184124	0.184743	0.190212	0.188626
9.5	0.193142	0.185772	0.193863	0.184178	0.190999
9.51	0.211755	0.178006	0.194102	0.18383	0.191456
9.52	0.204831	0.187235	0.196038	0.174191	0.184806
9.53	0.218914	0.176629	0.186385	0.177977	0.181516
9.54	0.213697	0.182886	0.198371	0.175365	0.17936
9.55	0.205854	0.181755	0.190826	0.181833	0.197595
9.56	0.203014	0.190426	0.190535	0.176097	0.196131
9.57	0.193024	0.18637	0.17807	0.181254	0.185373
9.58	0.206323	0.185891	0.181514	0.187557	0.17522
9.59	0.207964	0.18708	0.182753	0.186037	0.197794
9.6	0.191672	0.179941	0.188382	0.191259	0.183387
9.61	0.194398	0.187642	0.18151	0.186644	0.182057
9.62	0.1818	0.195534	0.190722	0.191621	0.196111
9.63	0.201731	0.190061	0.194695	0.180876	0.195866
9.64	0.193567	0.182841	0.182084	0.183894	0.215104
9.65	0.199787	0.181487	0.189028	0.184283	0.206892
9.66	0.201176	0.184403	0.186872	0.197866	0.209934
9.67	0.193088	0.17694	0.187673	0.185528	0.209074
9.68	0.216062	0.182488	0.181581	0.192243	0.190527
9.69	0.207547	0.177026	0.192878	0.190317	0.201551
9.7	0.192884	0.185272	0.202277	0.195086	0.18596
9.71	0.201823	0.194944	0.208837	0.192563	0.18565
9.72	0.200925	0.188855	0.189983	0.19256	0.194816
9.73	0.208489	0.189505	0.182813	0.187641	0.178167
9.74	0.204448	0.176706	0.18684	0.197499	0.178753
9.75	0.196514	0.170817	0.186845	0.180525	0.179661
9.76	0.193977	0.176057	0.184149	0.178392	0.181635
9.77	0.20752	0.17625	0.203113	0.18524	0.192513
9.78	0.199647	0.174828	0.186967	0.184685	0.203217
9.79	0.204727	0.178393	0.185056	0.187566	0.198311
9.8	0.213131	0.186931	0.193187	0.188251	0.199573
9.81	0.220088	0.19057	0.202956	0.175667	0.191561
9.82	0.215033	0.185974	0.208047	0.187685	0.19388
9.83	0.201429	0.188173	0.190657	0.195048	0.194497
9.84	0.205312	0.170808	0.186251	0.178348	0.201616
9.85	0.207741	0.170051	0.182495	0.182424	0.19941
9.86	0.202378	0.175469	0.183604	0.18442	0.209265
9.87	0.199588	0.181392	0.180202	0.201503	0.19588
9.88	0.215171	0.176352	0.191725	0.181047	0.213049
9.89	0.208606	0.178083	0.180951	0.187441	0.207185
9.9	0.213936	0.185421	0.185658	0.169083	0.19264
9.91	0.213396	0.180516	0.206758	0.187175	0.209209
9.92	0.201214	0.178235	0.216805	0.17771	0.172355
9.93	0.189487	0.192109	0.194433	0.171229	0.190446
9.94	0.185351	0.181503	0.199348	0.169051	0.18623
9.95	0.206666	0.184301	0.193583	0.170591	0.209435
9.96	0.218741	0.1888	0.194053	0.172163	0.189852
9.97	0.214529	0.180505	0.199527	0.18035	0.206123
9.98	0.214377	0.180741	0.197876	0.173437	0.19271
9.99	0.203642	0.192274	0.204658	0.180459	0.188694
10	0.209462	0.202845	0.201536	0.176854	0.203426
10.01	0.204375	0.188028	0.207262	0.16559	0.196094
10.02	0.21281	0.179965	0.199595	0.170634	0.191514
10.03	0.211421	0.17907	0.189373	0.172922	0.175497
10.04	0.199808	0.185512	0.191299	0.172315	0.173503
10.05	0.21059	0.187251	0.206799	0.179643	0.188088
10.06	0.213451	0.175148	0.197493	0.167027	0.193014
10.07	0.210831	0.182402	0.208729	0.17478	0.198516
10.08	0.21822	0.185013	0.198318	0.183098	0.186379
10.09	0.207127	0.181613	0.197791	0.183145	0.192254
10.1	0.206307	0.180638	0.200383	0.177577	0.195885
10.11	0.216827	0.175092	0.211446	0.170809	0.20878
10.12	0.21747	0.169319	0.2314	0.177527	0.202362
10.13	0.230036	0.176506	0.218039	0.175838	0.207292
10.14	0.222088	0.17781	0.213029	0.168511	0.200991
10.15	0.221682	0.168988	0.211423	0.168573	0.216306
10.16	0.215967	0.17604	0.211781	0.177633	0.207089
10.17	0.222576	0.181271	0.211316	0.171489	0.211403
10.18	0.200852	0.176712	0.189389	0.171795	0.217403
10.19	0.222367	0.181921	0.192022	0.172246	0.210029
10.2	0.204706	0.18439	0.204075	0.183744	0.203481
10.21	0.204393	0.18502	0.199992	0.168687	0.198184
10.22	0.209298	0.183851	0.201479	0.167881	0.211563
10.23	0.195005	0.185944	0.191571	0.178521	0.187829
10.24	0.199894	0.188699	0.203227	0.188298	0.188371
10.25	0.211572	0.184037	0.206985	0.177026	0.182887
10.26	0.2232	0.184494	0.201762	0.185173	0.199986
10.27	0.19574	0.189221	0.207651	0.183531	0.183928
10.28	0.204992	0.186483	0.219853	0.194707	0.19005
10.29	0.202317	0.183309	0.20723	0.188024	0.195408
10.3	0.188029	0.190131	0.207648	0.174907	0.201666
10.31	0.18057	0.187801	0.2044	0.177854	0.183692
10.32	0.189986	0.186812	0.21588	0.171823	0.190422
10.33	0.184812	0.177413	0.226029	0.18087	0.185193
10.34	0.200924	0.186442	0.216086	0.182378	0.187692
10.35	0.207952	0.185956	0.206154	0.198694	0.193587
10.36	0.202077	0.181803	0.202117	0.188042	0.189467
10.37	0.22005	0.189362	0.220641	0.180854	0.193109
10.38	0.207773	0.187853	0.206827	0.191057	0.179178
10.39	0.234984	0.178506	0.209842	0.205611	0.174863
10.4	0.232514	0.187351	0.22344	0.19558	0.173745
10.41	0.24011	0.186914	0.221465	0.184812	0.179087
10.42	0.242034	0.180813	0.196264	0.199193	0.19468
10.43	0.240612	0.176686	0.177329	0.191706	0.186032
10.44	0.241292	0.190364	0.179485	0.190559	0.208165
10.45	0.223732	0.1907	0.178578	0.188798	0.219917
10.46	0.213791	0.188196	0.183881	0.18715	0.197353
10.47	0.218479	0.192587	0.191303	0.196265	0.193159
10.48	0.221066	0.180598	0.191268	0.189408	0.173921
10.49	0.235793	0.180334	0.182944	0.176181	0.185299
10.5	0.223833	0.181343	0.195222	0.182905	0.178117
10.51	0.211672	0.191027	0.198064	0.182267	0.174913
10.52	0.227524	0.184227	0.208217	0.180327	0.20115
10.53	0.230622	0.18333	0.185351	0.191041	0.189138
10.54	0.231457	0.197671	0.196412	0.206696	0.184896
10.55	0.231176	0.19138	0.207339	0.21613	0.187132
10.56	0.261844	0.197166	0.198036	0.211853	0.190394
10.57	0.253326	0.192882	0.202377	0.212889	0.188628
10.58	0.232143	0.198174	0.201238	0.211675	0.190758
10.59	0.225001	0.182067	0.192402	0.20973	0.187952
10.6	0.207728	0.193377	0.188206	0.204664	0.188348
10.61	0.213428	0.189749	0.179438	0.196561	0.207678
10.62	0.213857	0.182574	0.172471	0.205145	0.194092
10.63	0.206174	0.1924	0.186535	0.195649	0.197226
10.64	0.216523	0.185327	0.183547	0.200444	0.210089
10.65	0.203577	0.186609	0.185736	0.1967	0.208348
10.66	0.20332	0.189005	0.178023	0.193959	0.206015
10.67	0.201514	0.184283	0.185089	0.186058	0.212147
10.68	0.199734	0.187384	0.174517	0.187946	0.224451
10.69	0.209108	0.185175	0.190131	0.194649	0.211232
10.7	0.214385	0.177125	0.193718	0.195864	0.190417
10.71	0.210965	0.196248	0.18551	0.196279	0.211418
10.72	0.209718	0.195209	0.200663	0.204677	0.202635
10.73	0.217153	0.185186	0.207661	0.186331	0.201735
10.74	0.216648	0.20817	0.201377	0.191426	0.195497
10.75	0.208121	0.201574	0.210506	0.183916	0.201499
10.76	0.197059	0.214923	0.212464	0.191086	0.199893
10.77	0.202306	0.228918	0.208633	0.187873	0.188363
10.78	0.199012	0.210305	0.201197	0.203767	0.189718
10.79	0.210293	0.205416	0.201392	0.206364	0.176396
10.8	0.214481	0.192306	0.197039	0.193122	0.197228
10.81	0.205283	0.19817	0.187116	0.199306	0.206793
10.82	0.218271	0.187759	0.176789	0.202467	0.20094
10.83	0.22753	0.191441	0.16987	0.209207	0.196324
10.84	0.222877	0.183559	0.174087	0.188131	0.169182
10.85	0.220633	0.194083	0.193827	0.214609	0.192544
10.86	0.210033	0.190966	0.190221	0.211182	0.187065
10.87	0.225733	0.184634	0.202887	0.211787	0.185249
10.88	0.220565	0.181636	0.196668	0.222808	0.181176
10.89	0.200816	0.190832	0.197667	0.217487	0.198114
10.9	0.204697	0.187667	0.183969	0.204054	0.192095
10.91	0.196244	0.187242	0.190494	0.201668	0.203559
10.92	0.213707	0.191219	0.178436	0.221099	0.180343
10.93	0.210042	0.193033	0.183899	0.213611	0.18832
10.94	0.213319	0.19007	0.175516	0.213057	0.181729
10.95	0.203845	0.190845	0.173294	0.20359	0.168856
10.96	0.212314	0.189014	0.174027	0.214946	0.177343
10.97	0.20748	0.190664	0.183779	0.215976	0.179039
10.98	0.213974	0.180881	0.204007	0.208016	0.173292
10.99	0.215435	0.18655	0.193051	0.206442	0.174583
11	0.220986	0.189243	0.188027	0.203847	0.165323
11.01	0.216727	0.188134	0.183841	0.206071	0.177869
11.02	0.22121	0.182953	0.170824	0.211872	0.179993
11.03	0.203683	0.197924	0.173771	0.212441	0.190319
11.04	0.201032	0.187635	0.178719	0.209229	0.201794
11.05	0.206341	0.194128	0.186853	0.201323	0.205919
11.06	0.186541	0.184656	0.174941	0.207159	0.20897
11.07	0.202462	0.18172	0.162831	0.216608	0.19086
11.08	0.197211	0.185947	0.161226	0.202051	0.206241
11.09	0.202054	0.185421	0.186582	0.214754	0.204677
11.1	0.203362	0.186401	0.18403	0.206217	0.179162
11.11	0.204149	0.169694	0.183533	0.200278	0.177951
11.12	0.221184	0.181455	0.177852	0.194096	0.179218
11.13	0.215122	0.179329	0.183402	0.207023	0.17191
11.14	0.210608	0.180709	0.188722	0.204956	0.167453
11.15	0.203696	0.182905	0.186205	0.202242	0.164946
11.16	0.198746	0.190513	0.192219	0.191153	0.158063
11.17	0.211354	0.18937	0.184665	0.194313	0.162155
11.18	0.201798	0.17603	0.193453	0.200119	0.161858
11.19	0.205963	0.185597	0.195533	0.203472	0.16942
11.2	0.199631	0.18855	0.199983	0.200053	0.173309
11.21	0.194723	0.195778	0.175586	0.202028	0.174475
11.22	0.212374	0.184059	0.178504	0.19217	0.166537
11.23	0.205904	0.205	0.179538	0.2019	0.191601
11.24	0.22173	0.214826	0.19024	0.192475	0.185794
11.25	0.209823	0.19818	0.187655	0.192479	0.187097
11.26	0.200409	0.196097	0.192062	0.199954	0.184119
11.27	0.205839	0.198484	0.203616	0.195983	0.187701
11.28	0.193249	0.192114	0.178654	0.196497	0.181264
11.29	0.197572	0.191211	0.1811	0.194815	0.161963
11.3	0.196074	0.212629	0.172575	0.201178	0.164215
11.31	0.209944	0.215413	0.182079	0.219866	0.184336
11.32	0.215041	0.207489	0.189759	0.213277	0.178009
11.33	0.206673	0.208005	0.190548	0.186375	0.179482
11.34	0.208339	0.21376	0.18317	0.190189	0.188749
11.35	0.202826	0.208273	0.182206	0.208168	0.181352
11.36	0.20834	0.193354	0.184176	0.185491	0.175409
11.37	0.209525	0.199614	0.18164	0.190762	0.186804
11.38	0.213267	0.197568	0.175098	0.204284	0.190568
11.39	0.229386	0.221581	0.18722	0.213813	0.184884
11.4	0.21307	0.246501	0.187912	0.237637	0.193782
11.41	0.217255	0.232849	0.195215	0.208384	0.196711
11.42	0.214819	0.244836	0.188952	0.222798	0.198033
11.43	0.202654	0.234985	0.200467	0.222304	0.191072
11.44	0.22649	0.236417	0.195615	0.205968	0.193728
11.45	0.201597	0.228969	0.176319	0.212219	0.187667
11.46	0.207269	0.230044	0.186149	0.217841	0.195971
11.47	0.201236	0.220927	0.186426	0.223461	0.188583
11.48	0.216594	0.21434	0.194784	0.227659	0.20089
11.49	0.238055	0.222753	0.191515	0.218367	0.189626
11.5	0.218976	0.212546	0.181797	0.219607	0.202173
11.51	0.202092	0.205295	0.183629	0.205432	0.19075
11.52	0.202265	0.203151	0.196633	0.209251	0.211829
11.53	0.215178	0.194348	0.182439	0.193045	0.209838
11.54	0.200557	0.198526	0.198191	0.188322	0.202603
11.55	0.198503	0.209921	0.199886	0.184477	0.203812
11.56	0.213457	0.226948	0.183254	0.193293	0.21369
11.57	0.222302	0.217432	0.183374	0.199223	0.200334
11.58	0.221194	0.215739	0.181253	0.1964	0.175747
11.59	0.23432	0.239981	0.181468	0.194567	0.177835
11.6	0.206071	0.243043	0.185092	0.194648	0.188549
11.61	0.207572	0.245777	0.176584	0.186734	0.182985
11.62	0.216104	0.237296	0.183933	0.203693	0.184847
11.63	0.230852	0.241601	0.185186	0.191498	0.174051
11.64	0.220951	0.228	0.180536	0.197706	0.182116
11.65	0.204971	0.221038	0.196174	0.207435	0.178643
11.66	0.214688	0.215383	0.171734	0.201565	0.186108
11.67	0.206665	0.216754	0.177103	0.193664	0.168662
11.68	0.196897	0.245706	0.177388	0.202305	0.193045
11.69	0.216024	0.227498	0.171672	0.195643	0.190938
11.7	0.214987	0.220954	0.18416	0.208886	0.201569
11.71	0.209083	0.225512	0.183304	0.20136	0.19849
11.72	0.202584	0.237822	0.183911	0.206708	0.183855
11.73	0.211068	0.234239	0.191905	0.192181	0.184654
11.74	0.203352	0.219372	0.178295	0.196065	0.190109
11.75	0.213555	0.214485	0.178891	0.19481	0.193606
11.76	0.194218	0.257449	0.195054	0.20311	0.187952
11.77	0.198805	0.265834	0.199792	0.197675	0.181105
11.78	0.220064	0.233941	0.187159	0.202086	0.182621
11.79	0.210984	0.209614	0.18642	0.195384	0.17643
11.8	0.217794	0.208398	0.194002	0.207543	0.180558
11.81	0.216106	0.219705	0.191668	0.208922	0.174215
11.82	0.222919	0.236158	0.185217	0.217527	0.183317
11.83	0.219159	0.243712	0.184194	0.218977	0.183384
11.84	0.22759	0.214197	0.17841	0.213542	0.186232
11.85	0.215928	0.22673	0.186106	0.201233	0.186797
11.86	0.214389	0.195397	0.196395	0.207463	0.190077
11.87	0.221429	0.220505	0.187743	0.208384	0.183645
11.88	0.22071	0.227186	0.180752	0.202258	0.174722
11.89	0.207169	0.235065	0.191206	0.195925	0.162124
11.9	0.232528	0.220434	0.170901	0.198955	0.17233
11.91	0.230466	0.236844	0.170462	0.198307	0.18715
11.92	0.210974	0.209524	0.155918	0.202255	0.175281
11.93	0.227624	0.212751	0.166266	0.209509	0.170836
11.94	0.241644	0.205872	0.166586	0.216933	0.18629
11.95	0.227596	0.205806	0.176738	0.209679	0.176001
11.96	0.223674	0.20391	0.167896	0.21195	0.180558
11.97	0.221237	0.211279	0.166113	0.209069	0.179563
11.98	0.223224	0.213778	0.177499	0.202028	0.195995
11.99	0.217882	0.206228	0.167719	0.213034	0.177868
12	0.227346	0.204201	0.171504	0.219024	0.165388
12.01	0.214988	0.222343	0.163973	0.218028	0.170529
12.02	0.217923	0.22483	0.156791	0.210208	0.184571
12.03	0.21028	0.196191	0.168361	0.206046	0.179229
12.04	0.222504	0.204219	0.170634	0.201506	0.169425
12.05	0.2268	0.215474	0.170023	0.210341	0.181869
12.06	0.225833	0.201169	0.162945	0.201105	0.183835
12.07	0.224372	0.209445	0.165238	0.215039	0.167558
12.08	0.231912	0.206736	0.156353	0.203803	0.16807
12.09	0.22391	0.220564	0.168514	0.199737	0.178384
12.1	0.221186	0.212511	0.16987	0.209351	0.195805
12.11	0.21722	0.211802	0.170514	0.214025	0.17808
12.12	0.207865	0.205405	0.174232	0.204832	0.171414
12.13	0.21758	0.199681	0.180821	0.196472	0.177433
12.14	0.218984	0.205594	0.163865	0.210668	0.200078
12.15	0.217828	0.227947	0.168823	0.207636	0.192077
12.16	0.194172	0.221136	0.169606	0.203347	0.181584
12.17	0.210479	0.234112	0.175916	0.211256	0.173152
12.18	0.208499	0.226824	0.185118	0.215849	0.180501
12.19	0.21801	0.221399	0.183928	0.209928	0.182339
12.2	0.214603	0.203997	0.177534	0.20664	0.186208
12.21	0.224171	0.202881	0.168926	0.209312	0.177957
12.22	0.211441	0.196977	0.169958	0.203051	0.173437
12.23	0.207995	0.204333	0.177411	0.207423	0.175453
12.24	0.213644	0.190588	0.173924	0.213334	0.167968
12.25	0.227012	0.193633	0.182505	0.210767	0.167549
12.26	0.207921	0.17753	0.184069	0.19495	0.161778
12.27	0.210323	0.205799	0.177575	0.191244	0.163416
12.28	0.215631	0.190157	0.16534	0.206543	0.171136
12.29	0.223617	0.204462	0.170577	0.199996	0.177321
12.3	0.213858	0.210492	0.169361	0.204946	0.184882
12.31	0.223214	0.216813	0.17678	0.209212	0.174102
12.32	0.221762	0.214484	0.187453	0.211045	0.189811
12.33	0.217043	0.200614	0.187139	0.197069	0.182833
12.34	0.235353	0.188218	0.185395	0.194229	0.1799
12.35	0.209709	0.175157	0.189118	0.202994	0.163229
12.36	0.206142	0.192656	0.166915	0.202107	0.163083
12.37	0.208263	0.189772	0.165075	0.203495	0.178858
12.38	0.220741	0.193752	0.172316	0.208504	0.19364
12.39	0.22495	0.209519	0.176125	0.218419	0.189111
12.4	0.218265	0.204638	0.179975	0.214398	0.184655
12.41	0.233119	0.206552	0.170128	0.204653	0.185846
12.42	0.215704	0.212694	0.172876	0.207467	0.18619
12.43	0.223389	0.197886	0.177413	0.209308	0.186286
12.44	0.227201	0.185948	0.185048	0.218705	0.180544
12.45	0.221635	0.188284	0.179647	0.208861	0.179315
12.46	0.21802	0.192535	0.173483	0.212357	0.160335
12.47	0.209118	0.188217	0.17494	0.21858	0.164064
12.48	0.215446	0.195067	0.175158	0.219959	0.16757
12.49	0.230977	0.185225	0.170689	0.217422	0.176599
12.5	0.210547	0.185212	0.163936	0.228122	0.194316
12.51	0.210797	0.171522	0.167478	0.223632	0.182244
12.52	0.227799	0.171876	0.181401	0.221954	0.167405
12.53	0.234969	0.182476	0.170125	0.222471	0.172368
12.54	0.232941	0.19169	0.173851	0.221683	0.164612
12.55	0.227772	0.191573	0.170451	0.225057	0.169517
12.56	0.244047	0.183505	0.174589	0.221344	0.16745
12.57	0.241825	0.180158	0.174582	0.212031	0.159549
12.58	0.228091	0.180741	0.170339	0.208731	0.176556
12.59	0.213474	0.196599	0.182193	0.208589	0.181407
12.6	0.232993	0.196164	0.174021	0.218236	0.16882
12.61	0.226234	0.182259	0.165664	0.217449	0.16825
12.62	0.210598	0.184298	0.16223	0.230024	0.189307
12.63	0.217644	0.186551	0.16407	0.218033	0.192574
12.64	0.210453	0.190128	0.156631	0.220511	0.181917
12.65	0.219394	0.199053	0.170318	0.226109	0.157798
12.66	0.200059	0.181559	0.163765	0.194848	0.164778
12.67	0.202735	0.179253	0.170744	0.211142	0.162319
12.68	0.206073	0.179735	0.187711	0.208474	0.187433
12.69	0.200081	0.180974	0.188756	0.204234	0.18946
12.7	0.197366	0.17402	0.195056	0.201398	0.183821
12.71	0.191919	0.186415	0.205972	0.218074	0.193948
12.72	0.191722	0.174078	0.191679	0.19767	0.177721
12.73	0.206255	0.183039	0.203727	0.197752	0.167263
12.74	0.205047	0.189027	0.197784	0.196556	0.17532
12.75	0.202723	0.176883	0.182018	0.207882	0.186737
12.76	0.206081	0.181496	0.201028	0.205499	0.168953
12.77	0.210441	0.171207	0.205068	0.205982	0.193059
12.78	0.206178	0.172734	0.195844	0.212084	0.185865
12.79	0.195932	0.197768	0.17518	0.213966	0.176888
12.8	0.203101	0.173597	0.183835	0.209118	0.190247
12.81	0.217821	0.178929	0.177171	0.199607	0.201925
12.82	0.205697	0.186099	0.173072	0.201076	0.199919
12.83	0.208991	0.186213	0.172712	0.211374	0.196988
12.84	0.203916	0.187011	0.179709	0.216501	0.189507
12.85	0.215979	0.206402	0.174465	0.19117	0.185306
12.86	0.210034	0.193915	0.168568	0.197259	0.19098
12.87	0.224548	0.198891	0.165978	0.204682	0.176745
12.88	0.22584	0.192655	0.191257	0.192267	0.180482
12.89	0.209428	0.191117	0.183565	0.198889	0.192044
12.9	0.215426	0.209413	0.178464	0.183117	0.184975
12.91	0.213701	0.20879	0.163479	0.198703	0.17719
12.92	0.233074	0.199459	0.167473	0.184083	0.187042
12.93	0.226875	0.203294	0.170534	0.186756	0.182241
12.94	0.215561	0.185384	0.179759	0.184933	0.191718
12.95	0.221799	0.173356	0.180175	0.183413	0.192032
12.96	0.212572	0.173898	0.17118	0.191763	0.185815
12.97	0.209881	0.166547	0.177519	0.185908	0.181099
12.98	0.219437	0.180834	0.171979	0.191963	0.177771
12.99	0.205012	0.190732	0.175793	0.176496	0.182813
13	0.207011	0.192052	0.175063	0.185547	0.208129
13.01	0.224881	0.204385	0.179623	0.198581	0.19472
13.02	0.224178	0.191884	0.175358	0.205689	0.191377
13.03	0.223971	0.180226	0.172797	0.203759	0.184101
13.04	0.202377	0.190199	0.172997	0.191473	0.177166
13.05	0.205588	0.19558	0.172765	0.194315	0.182989
13.06	0.212436	0.197601	0.172932	0.213015	0.18866
13.07	0.212229	0.190131	0.168962	0.210294	0.194929
13.08	0.224125	0.190407	0.175748	0.201197	0.206148
13.09	0.215503	0.191963	0.167618	0.198526	0.18576
13.1	0.220378	0.193936	0.164434	0.204295	0.189196
13.11	0.211741	0.194952	0.161203	0.201065	0.188987
13.12	0.209665	0.196609	0.174478	0.203447	0.185243
13.13	0.210176	0.203204	0.178669	0.213461	0.1756
13.14	0.208339	0.20239	0.185164	0.213456	0.164961
13.15	0.204814	0.198528	0.183454	0.214802	0.19579
13.16	0.217665	0.209726	0.178418	0.205948	0.174435
13.17	0.207772	0.208272	0.182005	0.192436	0.179879
13.18	0.20946	0.197381	0.182593	0.196368	0.185122
13.19	0.211778	0.193738	0.185429	0.192312	0.194549
13.2	0.207982	0.195624	0.171192	0.208143	0.197614
13.21	0.216506	0.212338	0.170399	0.199041	0.170763
13.22	0.221441	0.198535	0.182806	0.207753	0.183902
13.23	0.210893	0.219934	0.175804	0.194988	0.184603
13.24	0.218301	0.212963	0.179676	0.200811	0.189626
13.25	0.20882	0.200627	0.172368	0.21867	0.190316
13.26	0.210229	0.183153	0.165093	0.204667	0.202693
13.27	0.218881	0.186327	0.16383	0.201315	0.183383
13.28	0.2288	0.205737	0.170396	0.195424	0.198693
13.29	0.230936	0.203657	0.170601	0.196846	0.195715
13.3	0.214332	0.198723	0.175739	0.193917	0.178746
13.31	0.213671	0.194146	0.180454	0.204381	0.19023
13.32	0.217336	0.190196	0.178519	0.196716	0.210666
13.33	0.224583	0.186639	0.182394	0.190908	0.200746
13.34	0.22239	0.175165	0.176096	0.195348	0.196431
13.35	0.218841	0.186799	0.189736	0.196919	0.184303
13.36	0.212721	0.192455	0.204606	0.206637	0.206207
13.37	0.215174	0.20003	0.195026	0.197404	0.200193
13.38	0.215088	0.181547	0.189355	0.195331	0.19385
13.39	0.224384	0.18723	0.18761	0.199326	0.190057
13.4	0.22866	0.186188	0.187831	0.205019	0.185927
13.41	0.216679	0.188969	0.185702	0.198325	0.188624
13.42	0.22872	0.192215	0.178954	0.195766	0.190533
13.43	0.22585	0.212684	0.200272	0.209963	0.19358
13.44	0.219599	0.207423	0.200814	0.195832	0.209212
13.45	0.227869	0.215614	0.19147	0.192235	0.229434
13.46	0.223736	0.194366	0.18563	0.190748	0.200226
13.47	0.211969	0.190456	0.184934	0.182467	0.213026
13.48	0.211914	0.188725	0.184732	0.200946	0.209642
13.49	0.21329	0.199878	0.190219	0.195656	0.192187
13.5	0.192034	0.212321	0.192882	0.200239	0.203833
13.51	0.191497	0.192854	0.196571	0.199416	0.224298
13.52	0.204616	0.179688	0.184209	0.193685	0.215236
13.53	0.218481	0.190098	0.188576	0.198729	0.204904
13.54	0.210087	0.184534	0.191665	0.191143	0.208569
13.55	0.196522	0.190336	0.182806	0.181139	0.220976
13.56	0.212221	0.189789	0.194863	0.195961	0.202937
13.57	0.221639	0.19536	0.184283	0.20894	0.227579
13.58	0.21223	0.192767	0.18103	0.196524	0.213776
13.59	0.20207	0.188133	0.169843	0.189804	0.224549
13.6	0.204818	0.184341	0.179626	0.190955	0.2098
13.61	0.225506	0.182842	0.168855	0.191162	0.210021
13.62	0.222802	0.175727	0.178684	0.196598	0.195118
13.63	0.231706	0.190543	0.190991	0.195218	0.175819
13.64	0.232615	0.209935	0.17337	0.191335	0.195865
13.65	0.218528	0.217093	0.171862	0.203428	0.183521
13.66	0.23534	0.200678	0.174519	0.208718	0.177562
13.67	0.235869	0.220941	0.179566	0.208391	0.189582
13.68	0.232846	0.22461	0.177255	0.19907	0.205948
13.69	0.231073	0.200311	0.176244	0.208971	0.218371
13.7	0.233344	0.194431	0.18097	0.205193	0.212798
13.71	0.243093	0.19975	0.173944	0.206689	0.176946
13.72	0.232903	0.215263	0.173857	0.197261	0.193747
13.73	0.224154	0.212638	0.172199	0.197918	0.21264
13.74	0.219185	0.204627	0.173645	0.202892	0.203971
13.75	0.224072	0.205414	0.189328	0.201602	0.215331
13.76	0.221955	0.207522	0.185082	0.1992	0.201802
13.77	0.217961	0.201159	0.179534	0.211046	0.216347
13.78	0.199004	0.204785	0.175587	0.206815	0.217228
13.79	0.206603	0.19226	0.181019	0.199534	0.200718
13.8	0.227462	0.196093	0.164557	0.208921	0.209174
13.81	0.208704	0.209331	0.171107	0.211191	0.197452
13.82	0.213484	0.199864	0.180053	0.216623	0.200525
13.83	0.200562	0.197108	0.179418	0.208681	0.207816
13.84	0.210891	0.200452	0.182687	0.217892	0.208384
13.85	0.226778	0.199527	0.186097	0.226689	0.185433
13.86	0.224796	0.189973	0.171964	0.201985	0.191102
13.87	0.208342	0.199702	0.18191	0.207137	0.210112
13.88	0.207825	0.184563	0.179368	0.196656	0.200848
13.89	0.224605	0.205054	0.183334	0.200508	0.191679
13.9	0.239839	0.192705	0.18236	0.20725	0.188489
13.91	0.221823	0.188968	0.180604	0.216831	0.199931
13.92	0.203417	0.1897	0.187897	0.199685	0.202245
13.93	0.192374	0.201256	0.16439	0.210257	0.190855
13.94	0.214561	0.194182	0.171184	0.198833	0.207587
13.95	0.222849	0.190166	0.169179	0.216819	0.222054
13.96	0.210278	0.2096	0.165536	0.207555	0.231146
13.97	0.228209	0.205385	0.169621	0.20826	0.223011
13.98	0.224529	0.200855	0.171488	0.219114	0.216433
13.99	0.215945	0.188462	0.172403	0.213239	0.209646
14	0.227385	0.206031	0.167805	0.206519	0.213192
14.01	0.223744	0.191023	0.166543	0.211865	0.221122
14.02	0.231374	0.206006	0.17029	0.203825	0.222195
14.03	0.221865	0.191325	0.15891	0.210095	0.239279
14.04	0.204363	0.188736	0.163932	0.204718	0.231885
14.05	0.206367	0.190809	0.166634	0.208126	0.224694
14.06	0.210564	0.201287	0.179671	0.210185	0.232962
14.07	0.22301	0.190513	0.181537	0.216367	0.236844
14.08	0.202077	0.188486	0.169116	0.213945	0.207908
14.09	0.208348	0.200651	0.175548	0.21984	0.214907
14.1	0.232118	0.199583	0.17399	0.209329	0.207295
14.11	0.223224	0.194136	0.173939	0.212647	0.218357
14.12	0.211411	0.208047	0.179079	0.210594	0.201167
14.13	0.216681	0.206082	0.188339	0.223489	0.204651
14.14	0.202632	0.197092	0.189846	0.209444	0.224802
14.15	0.220578	0.201838	0.190123	0.207464	0.196795
14.16	0.207667	0.186168	0.192521	0.212821	0.21012
14.17	0.210774	0.194359	0.185136	0.209484	0.197105
14.18	0.226008	0.188362	0.174819	0.212646	0.224148
14.19	0.227583	0.19539	0.188295	0.211462	0.214657
14.2	0.239144	0.200744	0.187521	0.193369	0.19841
14.21	0.23026	0.208285	0.183072	0.205371	0.203061
14.22	0.236329	0.190467	0.180346	0.217835	0.219164
14.23	0.22705	0.192686	0.18746	0.213345	0.220451
14.24	0.22056	0.183598	0.177185	0.207653	0.230563
14.25	0.217928	0.183864	0.187809	0.223556	0.211235
14.26	0.208691	0.189622	0.174162	0.221935	0.216384
14.27	0.221666	0.183492	0.178021	0.223997	0.219813
14.28	0.219821	0.176934	0.174915	0.230895	0.229914
14.29	0.219929	0.18637	0.179912	0.224881	0.214549
14.3	0.215914	0.184646	0.18384	0.219322	0.217258
14.31	0.219567	0.202296	0.188013	0.208206	0.212137
14.32	0.235391	0.197361	0.19029	0.220182	0.21582
14.33	0.225809	0.198493	0.198654	0.218624	0.248967
14.34	0.211593	0.210003	0.194492	0.212175	0.231597
14.35	0.211316	0.20164	0.187139	0.208799	0.221792
14.36	0.216867	0.183171	0.187965	0.208619	0.224075
14.37	0.223961	0.205615	0.197565	0.211601	0.228749
14.38	0.210991	0.190403	0.213449	0.203854	0.234295
14.39	0.216871	0.187115	0.215533	0.218746	0.206596
14.4	0.208518	0.194623	0.193151	0.220373	0.227934
14.41	0.221064	0.200291	0.18232	0.210647	0.243935
14.42	0.230199	0.210518	0.163211	0.209837	0.219278
14.43	0.23205	0.187382	0.189448	0.213809	0.234127
14.44	0.22192	0.179725	0.183245	0.215142	0.218564
14.45	0.209697	0.185846	0.184775	0.218922	0.214231
14.46	0.21224	0.191867	0.178854	0.220336	0.217645
14.47	0.22226	0.188973	0.174553	0.22137	0.216264
14.48	0.234083	0.186473	0.194275	0.215081	0.22616
14.49	0.215975	0.203043	0.196841	0.223738	0.1894
14.5	0.219579	0.19181	0.203296	0.224847	0.214912
14.51	0.209615	0.196934	0.186368	0.210035	0.226954
14.52	0.225042	0.19057	0.201002	0.223782	0.232581
14.53	0.222361	0.191504	0.19999	0.210822	0.21501
14.54	0.216073	0.180356	0.198131	0.212728	0.211671
14.55	0.2198	0.19186	0.180279	0.214625	0.229857
14.56	0.219249	0.189855	0.176247	0.216002	0.216104
14.57	0.206013	0.194966	0.1858	0.225468	0.209446
14.58	0.20754	0.185639	0.178656	0.216159	0.209067
14.59	0.195709	0.205164	0.179573	0.222594	0.21413
14.6	0.197873	0.209654	0.176985	0.21449	0.213827
14.61	0.20105	0.186918	0.172545	0.19973	0.234143
14.62	0.187551	0.199837	0.174768	0.197877	0.229714
14.63	0.193326	0.202368	0.193782	0.200325	0.259534
14.64	0.209652	0.195863	0.188828	0.200995	0.254658
14.65	0.192116	0.192172	0.189986	0.217732	0.231015
14.66	0.214926	0.202184	0.182974	0.208957	0.213263
14.67	0.206115	0.199708	0.188378	0.2033	0.201495
14.68	0.196657	0.203958	0.199966	0.204802	0.224032
14.69	0.196488	0.189475	0.191397	0.208632	0.226492
14.7	0.202782	0.18139	0.191413	0.215439	0.228963
14.71	0.206491	0.180778	0.19648	0.210624	0.240913
14.72	0.220402	0.187637	0.174833	0.209478	0.246603
14.73	0.203135	0.184877	0.186874	0.208421	0.239568
14.74	0.198685	0.179213	0.173118	0.211464	0.230987
14.75	0.201272	0.18844	0.194952	0.206452	0.235142
14.76	0.206494	0.188303	0.181616	0.217568	0.232709
14.77	0.210318	0.179766	0.179388	0.220278	0.233162
14.78	0.208353	0.200327	0.177427	0.221303	0.221977
14.79	0.208928	0.17417	0.174642	0.226015	0.239736
14.8	0.216557	0.173651	0.174948	0.236719	0.228561
14.81	0.217436	0.172308	0.192414	0.233422	0.221194
14.82	0.227278	0.192335	0.185927	0.224339	0.229692
14.83	0.210726	0.199094	0.184384	0.211706	0.22648
14.84	0.207819	0.181734	0.191673	0.226322	0.244815
14.85	0.204057	0.180979	0.178601	0.214646	0.223994
14.86	0.213028	0.187947	0.179673	0.22036	0.221573
14.87	0.234429	0.196395	0.179257	0.22892	0.230364
14.88	0.244801	0.168769	0.174568	0.210389	0.276313
14.89	0.218186	0.167901	0.181784	0.215959	0.268647
14.9	0.223347	0.180591	0.172509	0.207857	0.236387
14.91	0.21612	0.183984	0.173544	0.211834	0.267114
14.92	0.223177	0.166393	0.174846	0.213602	0.28039
14.93	0.208718	0.173021	0.179799	0.216317	0.266573
14.94	0.194981	0.168617	0.171137	0.218488	0.247206
14.95	0.186193	0.189544	0.167371	0.217251	0.24995
14.96	0.192957	0.189684	0.175889	0.220125	0.26085
14.97	0.184573	0.184559	0.163895	0.224142	0.277376
14.98	0.185327	0.177187	0.167318	0.213977	0.257676
14.99	0.195126	0.184024	0.17292	0.220718	0.227273
15	0.194873	0.179011	0.175559	0.225817	0.25062
15.01	0.194328	0.200863	0.191891	0.228357	0.226885
15.02	0.204378	0.198891	0.196216	0.219527	0.211667
15.03	0.22984	0.199801	0.193381	0.21101	0.230572
15.04	0.210338	0.184622	0.188761	0.202241	0.238261
15.05	0.220701	0.189818	0.177725	0.205313	0.219117
15.06	0.204487	0.191373	0.184684	0.213559	0.232646
15.07	0.207426	0.189179	0.17467	0.216029	0.234968
15.08	0.226114	0.196226	0.172429	0.21924	0.225035
15.09	0.223232	0.196036	0.175095	0.226645	0.255835
15.1	0.215431	0.184706	0.183289	0.219089	0.260046
15.11	0.214348	0.199009	0.193954	0.20745	0.238831
15.12	0.206389	0.201395	0.182647	0.215165	0.240392
15.13	0.210261	0.201737	0.194891	0.221356	0.244913
15.14	0.223103	0.215404	0.186334	0.225626	0.267031
15.15	0.224726	0.205735	0.187419	0.226662	0.243233
15.16	0.229061	0.208258	0.201159	0.223995	0.260339
15.17	0.232446	0.20196	0.195023	0.218104	0.274493
15.18	0.230083	0.201551	0.205887	0.221126	0.274179
15.19	0.245206	0.189286	0.188386	0.23335	0.243558
15.2	0.240109	0.178251	0.191191	0.215416	0.235888
15.21	0.231368	0.200697	0.202443	0.221817	0.262503
15.22	0.22554	0.192398	0.18582	0.22377	0.247395
15.23	0.220816	0.189915	0.198644	0.219368	0.264684
15.24	0.23247	0.185637	0.191058	0.220993	0.259189
15.25	0.242426	0.200828	0.193731	0.205285	0.25586
15.26	0.229977	0.202468	0.194676	0.207602	0.245287
15.27	0.203183	0.215661	0.205497	0.210965	0.266293
15.28	0.215109	0.210246	0.188401	0.210983	0.258858
15.29	0.204479	0.19367	0.208223	0.234135	0.252496
15.3	0.213877	0.177613	0.197155	0.224623	0.244592
15.31	0.225809	0.178717	0.195956	0.22916	0.247539
15.32	0.217885	0.188753	0.192333	0.214067	0.238567
15.33	0.221051	0.182861	0.194084	0.232028	0.257901
15.34	0.220862	0.174047	0.186548	0.212419	0.258206
15.35	0.22946	0.170044	0.184757	0.226284	0.249711
15.36	0.222613	0.187156	0.184504	0.231731	0.270875
15.37	0.233719	0.197629	0.190929	0.23406	0.27482
15.38	0.226584	0.19562	0.181436	0.213836	0.248233
15.39	0.248321	0.195776	0.174829	0.217993	0.259039
15.4	0.238297	0.204047	0.174293	0.211273	0.24676
15.41	0.239023	0.196592	0.180294	0.210113	0.270366
15.42	0.229022	0.220914	0.192878	0.213974	0.261759
15.43	0.209141	0.208312	0.183953	0.214162	0.271241
15.44	0.228912	0.200691	0.187339	0.212049	0.278937
15.45	0.241586	0.203064	0.189196	0.220004	0.280565
15.46	0.242836	0.212359	0.199471	0.201449	0.275909
15.47	0.235486	0.207236	0.185865	0.210397	0.275979
15.48	0.232923	0.219204	0.181779	0.203971	0.281142
15.49	0.237703	0.205109	0.184953	0.207009	0.289567
15.5	0.220437	0.207788	0.183628	0.20985	0.295644
15.51	0.230376	0.202215	0.181549	0.198484	0.309931
15.52	0.235894	0.212159	0.182633	0.206197	0.301188
15.53	0.247036	0.21355	0.174282	0.221585	0.29663
15.54	0.228799	0.225283	0.186994	0.21035	0.265562
15.55	0.223693	0.220533	0.181176	0.216693	0.279343
15.56	0.243274	0.198331	0.173317	0.211234	0.292744
15.57	0.227845	0.210437	0.173029	0.203972	0.282303
15.58	0.221068	0.202249	0.176508	0.215651	0.297327
15.59	0.221234	0.197391	0.184587	0.210282	0.294634
15.6	0.23061	0.202298	0.174917	0.199577	0.267445
15.61	0.210618	0.21687	0.163121	0.197849	0.266058
15.62	0.227029	0.198619	0.176069	0.197214	0.279635
15.63	0.208299	0.198389	0.178838	0.207728	0.26989
15.64	0.209353	0.181771	0.188549	0.212312	0.275873
15.65	0.207035	0.194819	0.19349	0.206237	0.278238
15.66	0.208481	0.201911	0.203076	0.206067	0.273209
15.67	0.214561	0.202361	0.191529	0.212028	0.256631
15.68	0.227605	0.199936	0.187157	0.195107	0.224549
15.69	0.243088	0.202629	0.182244	0.203985	0.234783
15.7	0.242222	0.21716	0.190918	0.220194	0.222898
15.71	0.231046	0.214334	0.184813	0.214796	0.233518
15.72	0.253951	0.203099	0.18335	0.235689	0.242896
15.73	0.240164	0.199352	0.185867	0.242715	0.254568
15.74	0.243502	0.201563	0.180676	0.230233	0.246797
15.75	0.23902	0.196677	0.187637	0.222219	0.222521
15.76	0.209758	0.19709	0.188273	0.219279	0.20579
15.77	0.215766	0.211015	0.188562	0.220248	0.194385
15.78	0.211435	0.2	0.19953	0.210923	0.189544
15.79	0.205656	0.202661	0.203573	0.209456	0.206918
15.8	0.206095	0.195807	0.195186	0.221934	0.205808
15.81	0.223546	0.206452	0.19139	0.225239	0.213629
15.82	0.210237	0.208358	0.195728	0.214202	0.212859
15.83	0.21171	0.210631	0.18693	0.233905	0.208654
15.84	0.21315	0.210055	0.198486	0.228203	0.21516
15.85	0.21668	0.197474	0.184224	0.225668	0.226204
15.86	0.207706	0.189916	0.185843	0.217279	0.213476
15.87	0.232593	0.195249	0.18024	0.213603	0.221234
15.88	0.234384	0.195304	0.184599	0.220642	0.225627
15.89	0.231416	0.203877	0.192443	0.204714	0.231483
15.9	0.235008	0.211353	0.184036	0.207463	0.228773
15.91	0.221648	0.21642	0.205574	0.209164	0.251101
15.92	0.217979	0.203436	0.181867	0.21985	0.211711
15.93	0.220269	0.185713	0.190796	0.212533	0.220932
15.94	0.237571	0.1832	0.18831	0.210079	0.231295
15.95	0.224551	0.187392	0.207298	0.207142	0.232896
15.96	0.22627	0.189806	0.187328	0.211349	0.241528
15.97	0.230225	0.203462	0.188635	0.221598	0.254428
15.98	0.221236	0.208575	0.186028	0.207603	0.237611
15.99	0.235839	0.198177	0.181348	0.203179	0.263825
16	0.228686	0.183061	0.18607	0.195252	0.266207
16.01	0.209934	0.190705	0.200585	0.197253	0.247737
16.02	0.215566	0.218063	0.201948	0.1946	0.256938
16.03	0.228939	0.210867	0.197536	0.201096	0.24618
16.04	0.207946	0.201234	0.210399	0.198497	0.271503
16.05	0.20425	0.201931	0.21937	0.208349	0.261407
16.06	0.216198	0.210662	0.222041	0.196761	0.247758
16.07	0.209407	0.22074	0.216056	0.201143	0.267215
16.08	0.217136	0.209957	0.223941	0.204985	0.255215
16.09	0.19961	0.191056	0.228463	0.197306	0.257291
16.1	0.202883	0.210484	0.196427	0.195682	0.255521
16.11	0.211467	0.214923	0.206069	0.201801	0.253406
16.12	0.211212	0.211893	0.21863	0.193927	0.255682
16.13	0.222625	0.207813	0.218729	0.202648	0.257732
16.14	0.217045	0.211969	0.227782	0.193636	0.247723
16.15	0.227125	0.213332	0.199849	0.197514	0.236394
16.16	0.210262	0.224719	0.182004	0.187812	0.241969
16.17	0.206195	0.201979	0.193573	0.186486	0.237989
16.18	0.193178	0.216773	0.210216	0.186795	0.233664
16.19	0.185805	0.21408	0.195657	0.181235	0.202134
16.2	0.181827	0.203375	0.198676	0.18741	0.211043
16.21	0.17752	0.205293	0.183408	0.197357	0.213188
16.22	0.176408	0.193074	0.191705	0.187039	0.220994
16.23	0.180979	0.204924	0.190783	0.193414	0.208448
16.24	0.179753	0.199731	0.187213	0.191716	0.207846
16.25	0.203256	0.18642	0.189047	0.198397	0.218066
16.26	0.201065	0.187145	0.208299	0.196368	0.23363
16.27	0.208715	0.196285	0.192675	0.18294	0.210589
16.28	0.208249	0.190193	0.187857	0.195616	0.220776
16.29	0.226042	0.210519	0.216011	0.200466	0.208625
16.3	0.215431	0.204028	0.195608	0.18618	0.224874
16.31	0.210155	0.204766	0.193281	0.186388	0.203222
16.32	0.202558	0.196093	0.193453	0.196667	0.214019
16.33	0.219801	0.191727	0.189711	0.197834	0.208564
16.34	0.230541	0.200117	0.182817	0.205392	0.219483
16.35	0.218036	0.197441	0.184619	0.208581	0.230051
16.36	0.212568	0.208601	0.1838	0.208821	0.216061
16.37	0.221889	0.208915	0.179835	0.214229	0.215254
16.38	0.212837	0.203043	0.189847	0.208021	0.22206
16.39	0.213896	0.187716	0.19927	0.214742	0.210099
16.4	0.209267	0.20326	0.203944	0.220197	0.212779
16.41	0.200168	0.203376	0.215284	0.206346	0.213512
16.42	0.200145	0.19076	0.210698	0.226056	0.199165
16.43	0.192814	0.209791	0.205312	0.223679	0.214405
16.44	0.203711	0.198678	0.205585	0.197062	0.232558
16.45	0.212849	0.190211	0.195436	0.209719	0.229707
16.46	0.216158	0.194321	0.225075	0.201139	0.20995
16.47	0.216944	0.191876	0.222135	0.204375	0.211834
16.48	0.211589	0.190622	0.202431	0.221435	0.206131
16.49	0.220661	0.186423	0.21458	0.203783	0.214293
16.5	0.216695	0.192218	0.232288	0.217764	0.210175
16.51	0.206498	0.206606	0.229885	0.192828	0.205655
16.52	0.225421	0.203029	0.217683	0.199696	0.22229
16.53	0.223235	0.197152	0.213202	0.219745	0.212998
16.54	0.227411	0.197769	0.234389	0.210146	0.22282
16.55	0.222216	0.198894	0.241358	0.214808	0.20545
16.56	0.218621	0.190905	0.236355	0.208303	0.197419
16.57	0.217389	0.192129	0.231548	0.198988	0.220532
16.58	0.236797	0.189055	0.242169	0.208363	0.211014
16.59	0.221003	0.177999	0.225399	0.213024	0.218125
16.6	0.236872	0.193594	0.216699	0.21089	0.217819
16.61	0.237206	0.197626	0.220837	0.212167	0.208977
16.62	0.244659	0.201345	0.216002	0.212399	0.234793
16.63	0.24279	0.193306	0.210118	0.20202	0.202479
16.64	0.235999	0.204599	0.210089	0.211298	0.209278
16.65	0.217093	0.202071	0.216501	0.199686	0.192786
16.66	0.220801	0.206782	0.214382	0.194689	0.197324
16.67	0.227909	0.204026	0.216486	0.200615	0.182593
16.68	0.235167	0.196228	0.205721	0.223754	0.189924
16.69	0.221216	0.186051	0.227558	0.213286	0.188974
16.7	0.206954	0.18301	0.223438	0.229774	0.18796
16.71	0.209347	0.188317	0.211428	0.217245	0.185375
16.72	0.200799	0.18442	0.200853	0.222798	0.188295
16.73	0.208011	0.187651	0.205041	0.218906	0.185882
16.74	0.200227	0.181727	0.217674	0.218516	0.189767
16.75	0.20133	0.194007	0.209653	0.218517	0.19709
16.76	0.202251	0.185274	0.194094	0.237689	0.200239
16.77	0.19678	0.191629	0.203329	0.214403	0.215677
16.78	0.207756	0.190484	0.199163	0.214393	0.210717
16.79	0.218162	0.193274	0.209143	0.224819	0.212778
16.8	0.219203	0.206042	0.201746	0.230459	0.218362
16.81	0.218686	0.205323	0.200712	0.224899	0.187459
16.82	0.209763	0.195468	0.205049	0.230786	0.187072
16.83	0.220772	0.206688	0.215266	0.259585	0.202384
16.84	0.22016	0.203363	0.206128	0.229531	0.212466
16.85	0.21522	0.208304	0.184575	0.226963	0.197283
16.86	0.205926	0.198829	0.204846	0.23318	0.189966
16.87	0.217678	0.22021	0.214303	0.226556	0.193536
16.88	0.212492	0.214484	0.202364	0.238396	0.211438
16.89	0.205098	0.209879	0.202491	0.224687	0.19631
16.9	0.205232	0.216742	0.203487	0.222601	0.202863
16.91	0.20893	0.214239	0.203274	0.220894	0.204835
16.92	0.206381	0.209094	0.19572	0.220744	0.220644
16.93	0.201788	0.203813	0.198736	0.220563	0.212699
16.94	0.196584	0.205523	0.201218	0.2114	0.228308
16.95	0.193805	0.194083	0.18788	0.22576	0.192051
16.96	0.203109	0.197921	0.193971	0.216341	0.190736
16.97	0.187812	0.201467	0.200535	0.21133	0.209494
16.98	0.198351	0.211395	0.183377	0.214993	0.2083
16.99	0.199518	0.206684	0.187619	0.218229	0.215138
17	0.210932	0.202454	0.193641	0.221675	0.217569
17.01	0.20805	0.226721	0.196615	0.215047	0.212909
17.02	0.205406	0.205413	0.199752	0.224331	0.215836
17.03	0.204435	0.212538	0.192618	0.211789	0.217203
17.04	0.214592	0.219874	0.195093	0.211332	0.223261
17.05	0.2136	0.203896	0.190525	0.213624	0.201403
17.06	0.205544	0.20201	0.191195	0.212326	0.228803
17.07	0.212506	0.20237	0.206433	0.227563	0.21343
17.08	0.230729	0.198472	0.187002	0.234094	0.22039
17.09	0.233355	0.192145	0.191472	0.230527	0.219431
17.1	0.217229	0.203377	0.19589	0.21978	0.211617
17.11	0.236319	0.191686	0.196657	0.227326	0.220651
17.12	0.224021	0.2025	0.197323	0.234779	0.217539
17.13	0.233729	0.187913	0.193345	0.216892	0.231165
17.14	0.239048	0.197323	0.199829	0.22737	0.221488
17.15	0.240944	0.180926	0.215707	0.216289	0.209487
17.16	0.23599	0.193884	0.210975	0.222321	0.201079
17.17	0.213812	0.189407	0.203847	0.235536	0.217322
17.18	0.208958	0.198001	0.203212	0.221895	0.221769
17.19	0.217645	0.19252	0.201848	0.221422	0.220617
17.2	0.211369	0.197293	0.207752	0.215634	0.218933
17.21	0.220456	0.177841	0.214484	0.214489	0.216362
17.22	0.235618	0.180882	0.219601	0.224714	0.227154
17.23	0.226486	0.179868	0.217099	0.215076	0.230791
17.24	0.236429	0.179555	0.213237	0.214314	0.234533
17.25	0.225331	0.17638	0.224333	0.212294	0.229111
17.26	0.252329	0.188689	0.211373	0.228178	0.240269
17.27	0.241984	0.18988	0.218958	0.220756	0.225529
17.28	0.237033	0.183091	0.218727	0.228214	0.212862
17.29	0.211111	0.193906	0.209363	0.209493	0.215838
17.3	0.212892	0.193744	0.205092	0.217032	0.215066
17.31	0.20744	0.214808	0.210246	0.224223	0.211414
17.32	0.22489	0.204131	0.201777	0.220563	0.199732
17.33	0.224117	0.184929	0.215234	0.219403	0.20831
17.34	0.211884	0.19758	0.221886	0.223901	0.213112
17.35	0.215305	0.203078	0.209384	0.223498	0.222891
17.36	0.229117	0.21551	0.198394	0.227318	0.225706
17.37	0.228715	0.210211	0.194695	0.209821	0.224553
17.38	0.234276	0.220942	0.198885	0.22557	0.213598
17.39	0.225349	0.204359	0.200098	0.236469	0.220092
17.4	0.222294	0.202113	0.196585	0.234342	0.238316
17.41	0.219935	0.211104	0.205941	0.229044	0.21677
17.42	0.232008	0.211222	0.210188	0.233642	0.208428
17.43	0.235979	0.200024	0.197038	0.228053	0.197458
17.44	0.227449	0.208131	0.20448	0.221044	0.188571
17.45	0.218738	0.194399	0.209078	0.216047	0.184132
17.46	0.226001	0.190668	0.207363	0.22522	0.195236
17.47	0.225554	0.199621	0.228404	0.240686	0.192639
17.48	0.239432	0.202826	0.225712	0.215409	0.198952
17.49	0.238224	0.18966	0.236258	0.214713	0.191762
17.5	0.219006	0.179896	0.249618	0.222484	0.196052
17.51	0.218704	0.18374	0.246562	0.235614	0.187623
17.52	0.216245	0.183618	0.235031	0.212905	0.207923
17.53	0.234743	0.195347	0.234987	0.226632	0.188447
17.54	0.227343	0.180929	0.246417	0.231031	0.193957
17.55	0.218602	0.192033	0.225181	0.198331	0.197931
17.56	0.219991	0.180932	0.234717	0.227068	0.190735
17.57	0.236547	0.177848	0.231657	0.231442	0.193255
17.58	0.230957	0.183292	0.239725	0.244493	0.201613
17.59	0.223823	0.177245	0.224009	0.225191	0.205537
17.6	0.228092	0.182933	0.233069	0.227196	0.204672
17.61	0.22567	0.185658	0.216511	0.217857	0.19744
17.62	0.21882	0.180007	0.2128	0.223742	0.192223
17.63	0.224801	0.180011	0.226393	0.229559	0.193202
17.64	0.219282	0.177002	0.212135	0.220246	0.192609
17.65	0.200349	0.18798	0.200255	0.209624	0.198359
17.66	0.216327	0.176954	0.212304	0.217377	0.188111
17.67	0.213971	0.162334	0.218068	0.235399	0.20247
17.68	0.22481	0.183926	0.227181	0.231011	0.203907
17.69	0.22298	0.167002	0.216512	0.241007	0.201867
17.7	0.24263	0.172518	0.205849	0.246701	0.196156
17.71	0.230221	0.165489	0.205915	0.246814	0.197256
17.72	0.232411	0.182374	0.217692	0.23335	0.174596
17.73	0.248281	0.169469	0.208249	0.236856	0.185181
17.74	0.228485	0.1801	0.195604	0.223105	0.200346
17.75	0.229614	0.181062	0.202667	0.227012	0.196744
17.76	0.229364	0.177751	0.214123	0.243324	0.20647
17.77	0.224265	0.176007	0.20759	0.219805	0.208879
17.78	0.240956	0.182791	0.202582	0.237495	0.22054
17.79	0.232461	0.185852	0.223444	0.216344	0.206084
17.8	0.232446	0.18829	0.221019	0.221088	0.191738
17.81	0.227269	0.179339	0.20533	0.206889	0.173954
17.82	0.222102	0.173562	0.211608	0.202819	0.173187
17.83	0.220481	0.177087	0.206466	0.212226	0.16481
17.84	0.214428	0.17714	0.196701	0.223645	0.174673
17.85	0.232897	0.194001	0.204314	0.213387	0.17449
17.86	0.227229	0.196373	0.217717	0.19843	0.173949
17.87	0.22462	0.184633	0.21384	0.200063	0.159022
17.88	0.217271	0.179417	0.208965	0.216126	0.172382
17.89	0.211306	0.187787	0.193785	0.228455	0.170515
17.9	0.20872	0.181992	0.19945	0.219536	0.181832
17.91	0.21438	0.186751	0.194586	0.231547	0.176697
17.92	0.222788	0.179959	0.194865	0.232131	0.183102
17.93	0.212715	0.18495	0.201501	0.22669	0.19337
17.94	0.217905	0.187135	0.190771	0.226541	0.194786
17.95	0.217441	0.189162	0.213388	0.21697	0.212846
17.96	0.198088	0.189604	0.216136	0.205931	0.197503
17.97	0.218323	0.189053	0.21662	0.208112	0.182324
17.98	0.215737	0.187903	0.217695	0.214743	0.199298
17.99	0.218038	0.187304	0.199834	0.218554	0.19624
18	0.205676	0.181633	0.204605	0.222878	0.182727
18.01	0.198237	0.176644	0.210877	0.208216	0.175554
18.02	0.207098	0.177842	0.212248	0.214086	0.183239
18.03	0.230963	0.184302	0.215192	0.2141	0.17878
18.04	0.224665	0.180043	0.229071	0.221498	0.188714
18.05	0.218085	0.185558	0.223881	0.223746	0.185975
18.06	0.210659	0.190381	0.216458	0.223851	0.184608
18.07	0.201713	0.180748	0.228946	0.222749	0.202608
18.08	0.214538	0.179846	0.230502	0.223383	0.212502
18.09	0.212521	0.182463	0.225019	0.221635	0.191355
18.1	0.218446	0.184183	0.225	0.231606	0.202683
18.11	0.210977	0.168876	0.225918	0.240015	0.20539
18.12	0.208485	0.182122	0.232286	0.225989	0.207994
18.13	0.202238	0.187785	0.228641	0.22461	0.203232
18.14	0.214224	0.184669	0.212627	0.217309	0.191427
18.15	0.2015	0.187637	0.21072	0.225944	0.192909
18.16	0.213299	0.200357	0.206568	0.216433	0.17342
18.17	0.222635	0.201446	0.197565	0.221814	0.181167
18.18	0.231958	0.213505	0.211698	0.228638	0.185228
18.19	0.229827	0.202083	0.206413	0.225257	0.171766
18.2	0.21108	0.224126	0.204432	0.234859	0.171094
18.21	0.225477	0.21199	0.227445	0.232999	0.16991
18.22	0.21515	0.215599	0.237967	0.21724	0.168676
18.23	0.220267	0.220498	0.227168	0.21033	0.172711
18.24	0.221423	0.198249	0.206772	0.231272	0.185092
18.25	0.211381	0.18373	0.225524	0.228438	0.183762
18.26	0.215262	0.199857	0.195475	0.218461	0.17854
18.27	0.226793	0.184182	0.222222	0.235065	0.180158
18.28	0.219629	0.178552	0.22126	0.235715	0.188159
18.29	0.22157	0.197355	0.223615	0.225948	0.184767
18.3	0.216245	0.200088	0.217016	0.217999	0.176564
18.31	0.220744	0.190464	0.21683	0.23055	0.192968
18.32	0.223871	0.19593	0.20583	0.227291	0.193101
18.33	0.224054	0.197081	0.214798	0.240383	0.199447
18.34	0.241413	0.20525	0.210846	0.23291	0.182429
18.35	0.227566	0.202603	0.207107	0.240904	0.199899
18.36	0.215281	0.213507	0.209773	0.233955	0.190032
18.37	0.221074	0.215559	0.210927	0.223905	0.195155
18.38	0.226775	0.19804	0.229395	0.234521	0.204448
18.39	0.232683	0.192712	0.223515	0.24334	0.209471
18.4	0.239118	0.203366	0.211717	0.241074	0.187978
18.41	0.230701	0.19419	0.196829	0.246825	0.202836
18.42	0.234341	0.198008	0.211339	0.232489	0.199714
18.43	0.219258	0.200831	0.245022	0.245421	0.215189
18.44	0.213856	0.18677	0.223153	0.228742	0.209881
18.45	0.207587	0.178577	0.21472	0.231825	0.20981
18.46	0.212823	0.186739	0.227415	0.232209	0.189963
18.47	0.210727	0.187328	0.22549	0.243432	0.21561
18.48	0.205032	0.20847	0.239377	0.219509	0.224473
18.49	0.198127	0.193236	0.239484	0.223631	0.223352
18.5	0.201814	0.189765	0.228534	0.235588	0.211507
18.51	0.199511	0.195934	0.235362	0.234793	0.201393
18.52	0.21358	0.198511	0.243262	0.223042	0.205137
18.53	0.19944	0.189998	0.232437	0.223948	0.192186
18.54	0.215602	0.187534	0.223339	0.224274	0.193186
18.55	0.205965	0.186725	0.23236	0.213767	0.205779
18.56	0.216605	0.177052	0.230959	0.216859	0.181178
18.57	0.221164	0.184672	0.224316	0.230069	0.194137
18.58	0.231582	0.188998	0.208863	0.211196	0.192602
18.59	0.22918	0.191744	0.211938	0.227123	0.20054
18.6	0.236597	0.188011	0.225915	0.227011	0.202252
18.61	0.226403	0.196292	0.241386	0.223141	0.192981
18.62	0.216413	0.186562	0.241049	0.223349	0.200871
18.63	0.219447	0.186901	0.218384	0.235053	0.208121
18.64	0.210016	0.183218	0.226719	0.229443	0.175
18.65	0.210957	0.191663	0.245047	0.239971	0.18833
18.66	0.214883	0.187129	0.219944	0.237787	0.190641
18.67	0.212711	0.187504	0.225938	0.225378	0.209845
18.68	0.2253	0.194481	0.235186	0.242437	0.222349
18.69	0.214833	0.193715	0.218837	0.234311	0.229503
18.7	0.226187	0.18454	0.225104	0.226914	0.228133
18.71	0.218275	0.188442	0.213953	0.226808	0.210636
18.72	0.22002	0.184368	0.221204	0.238661	0.214047
18.73	0.205732	0.17797	0.22954	0.235544	0.22224
18.74	0.209413	0.187712	0.226431	0.229985	0.21246
18.75	0.209975	0.190714	0.217393	0.234127	0.220425
18.76	0.213232	0.193918	0.24007	0.241143	0.208323
18.77	0.215417	0.183677	0.224986	0.23719	0.209586
18.78	0.211112	0.178879	0.226377	0.2313	0.209094
18.79	0.213396	0.184907	0.239557	0.219196	0.233359
18.8	0.216523	0.181716	0.228634	0.206277	0.221124
18.81	0.197659	0.198646	0.222552	0.237317	0.227783
18.82	0.208406	0.171998	0.222734	0.226861	0.227386
18.83	0.20817	0.186626	0.221193	0.224981	0.243331
18.84	0.201933	0.17213	0.22222	0.221859	0.218606
18.85	0.196009	0.17521	0.227928	0.226484	0.225317
18.86	0.202015	0.177008	0.233292	0.227961	0.218324
18.87	0.201013	0.198033	0.229154	0.232168	0.211855
18.88	0.203339	0.197296	0.226254	0.23109	0.205408
18.89	0.208107	0.200403	0.212357	0.246533	0.203789
18.9	0.212937	0.191219	0.21774	0.234831	0.200903
18.91	0.213316	0.215671	0.213448	0.240195	0.203638
18.92	0.213874	0.200768	0.213124	0.232159	0.227099
18.93	0.210504	0.198815	0.214007	0.242856	0.215675
18.94	0.208063	0.194746	0.203937	0.231381	0.227551
18.95	0.230781	0.186756	0.213587	0.23731	0.225315
18.96	0.205899	0.192408	0.218709	0.239385	0.213561
18.97	0.225125	0.187456	0.219204	0.244712	0.220289
18.98	0.212709	0.197924	0.203758	0.241188	0.216462
18.99	0.216295	0.186968	0.209965	0.235039	0.205096
19	0.237452	0.190863	0.199153	0.230685	0.197087
19.01	0.237053	0.195003	0.202517	0.225819	0.199093
19.02	0.211242	0.202311	0.196419	0.217038	0.215493
19.03	0.216112	0.198231	0.197708	0.221496	0.22461
19.04	0.207738	0.195019	0.209718	0.218294	0.209175
19.05	0.211139	0.187629	0.210652	0.227153	0.227252
19.06	0.216847	0.198925	0.209247	0.218332	0.225383
19.07	0.214801	0.200914	0.219355	0.211634	0.211025
19.08	0.206709	0.207108	0.213676	0.227771	0.205725
19.09	0.20076	0.211215	0.220088	0.235228	0.195431
19.1	0.205813	0.21183	0.211754	0.229069	0.211118
19.11	0.207386	0.222422	0.208949	0.230271	0.216718
19.12	0.207375	0.24175	0.221172	0.225644	0.214296
19.13	0.200489	0.216956	0.229917	0.218512	0.210853
19.14	0.194276	0.231055	0.219656	0.21961	0.222787
19.15	0.197517	0.228496	0.226294	0.227451	0.229543
19.16	0.209983	0.211569	0.221851	0.223998	0.223604
19.17	0.199716	0.203924	0.220166	0.219684	0.222709
19.18	0.214346	0.207273	0.214872	0.223051	0.252361
19.19	0.20789	0.214207	0.208868	0.230896	0.247764
19.2	0.216466	0.202377	0.208078	0.253921	0.231084
19.21	0.213183	0.223803	0.198057	0.227598	0.205352
19.22	0.204586	0.214841	0.208195	0.225942	0.205427
19.23	0.205904	0.21687	0.215871	0.224063	0.218065
19.24	0.218876	0.233931	0.19997	0.216471	0.228243
19.25	0.211678	0.223883	0.216621	0.213931	0.205758
19.26	0.218189	0.221181	0.22708	0.218765	0.20287
19.27	0.223555	0.221023	0.223453	0.228021	0.219148
19.28	0.204602	0.198841	0.229167	0.22169	0.217181
19.29	0.189825	0.193965	0.213866	0.224357	0.215142
19.3	0.201323	0.204481	0.210207	0.22873	0.215911
19.31	0.204925	0.20049	0.197737	0.233185	0.225497
19.32	0.200843	0.1974	0.193419	0.224547	0.222108
19.33	0.207738	0.209065	0.211301	0.234159	0.215356
19.34	0.211665	0.197392	0.211745	0.223801	0.228133
19.35	0.213667	0.212182	0.21856	0.221062	0.230292
19.36	0.216325	0.196848	0.215462	0.220775	0.223384
19.37	0.209083	0.194892	0.208068	0.213416	0.23374
19.38	0.208759	0.186612	0.206666	0.21746	0.227713
19.39	0.20891	0.182711	0.215376	0.217483	0.223818
19.4	0.204604	0.183524	0.214617	0.215949	0.241481
19.41	0.20917	0.19877	0.208826	0.23091	0.224751
19.42	0.200202	0.189413	0.227204	0.232306	0.233132
19.43	0.204865	0.187949	0.216457	0.2261	0.243274
19.44	0.198355	0.184129	0.212183	0.225864	0.237455
19.45	0.195786	0.184314	0.216417	0.229641	0.236637
19.46	0.199665	0.183452	0.212123	0.217894	0.220719
19.47	0.205657	0.17709	0.210737	0.240437	0.237627
19.48	0.218887	0.192067	0.21662	0.234114	0.244729
19.49	0.214869	0.202097	0.19779	0.233927	0.226163
19.5	0.193659	0.209033	0.206637	0.230698	0.232647
19.51	0.186532	0.19751	0.215738	0.224671	0.239771
19.52	0.188677	0.200817	0.216095	0.220973	0.203376
19.53	0.196442	0.214881	0.21435	0.227779	0.232448
19.54	0.182271	0.203905	0.198074	0.229384	0.251916
19.55	0.194092	0.191912	0.212198	0.216143	0.229081
19.56	0.207088	0.208197	0.21001	0.224915	0.228912
19.57	0.210988	0.21612	0.220092	0.221192	0.220387
19.58	0.218238	0.198536	0.213073	0.214169	0.198162
19.59	0.205637	0.197731	0.213148	0.23759	0.215524
19.6	0.209009	0.209607	0.216306	0.240765	0.222816
19.61	0.212144	0.198644	0.206917	0.233297	0.215227
19.62	0.230469	0.196898	0.241445	0.240107	0.218037
19.63	0.229529	0.199632	0.242538	0.214251	0.221076
19.64	0.204746	0.21287	0.236552	0.226171	0.225354
19.65	0.208685	0.20982	0.226719	0.224492	0.236488
19.66	0.213294	0.206515	0.238261	0.218502	0.226141
19.67	0.201556	0.220783	0.227123	0.219948	0.221976
19.68	0.213738	0.224707	0.232896	0.220256	0.239324
19.69	0.201009	0.176994	0.218579	0.224943	0.236917
19.7	0.201394	0.201755	0.22634	0.228888	0.232263
19.71	0.211521	0.192878	0.209078	0.221687	0.22425
19.72	0.20573	0.202663	0.216025	0.240026	0.21911
19.73	0.212865	0.185841	0.213733	0.236573	0.213439
19.74	0.206929	0.18627	0.209798	0.222157	0.218888
19.75	0.203318	0.202828	0.228162	0.212013	0.23707
19.76	0.198696	0.205021	0.218518	0.224786	0.242526
19.77	0.224363	0.194598	0.216478	0.213191	0.22854
19.78	0.227067	0.209415	0.232343	0.212653	0.233462
19.79	0.219923	0.19747	0.225408	0.225569	0.248462
19.8	0.21441	0.207134	0.233186	0.220933	0.231859
19.81	0.219762	0.217202	0.231889	0.208236	0.230048
19.82	0.220394	0.21481	0.232561	0.221266	0.221146
19.83	0.223519	0.22739	0.231157	0.211917	0.241756
19.84	0.204823	0.215457	0.245655	0.221286	0.239256
19.85	0.209993	0.216576	0.241169	0.219618	0.229106
19.86	0.202786	0.219389	0.244979	0.221817	0.234705
19.87	0.226438	0.212842	0.225428	0.23081	0.232392
19.88	0.220336	0.200419	0.2404	0.220767	0.234807
19.89	0.219677	0.19959	0.235487	0.231719	0.230759
19.9	0.220642	0.204641	0.246413	0.220477	0.243245
19.91	0.218558	0.189401	0.245732	0.222655	0.220283
19.92	0.199391	0.201956	0.263083	0.2187	0.224545
19.93	0.216075	0.202568	0.23485	0.216276	0.208631
19.94	0.206148	0.177283	0.230123	0.213036	0.218803
19.95	0.215995	0.180832	0.234947	0.207442	0.223987
19.96	0.219842	0.194507	0.214735	0.21747	0.205875
19.97	0.223936	0.208834	0.207587	0.224427	0.212481
19.98	0.219653	0.224249	0.218264	0.223687	0.198889
[truncated: 18,004 more rows]

## Sheet: SASA
	Apoprotrin	Imperialine	Veratramine	Jervine	Gelsemine
0	145.354	159.818	146.469	158.159	146.58
0.01	149.39	160.834	151.137	164.822	149.114
0.02	151.722	161.777	150.516	163.686	150.923
0.03	150.184	163.323	149.141	161.973	152.595
0.04	151.153	161.243	151.422	161.171	147.356
0.05	150.545	161.77	150.386	161.589	152.217
0.06	150.229	163.206	150.877	163.543	151.036
0.07	151.2	160.501	150.487	163.215	149.019
0.08	150.302	160.61	148.135	163.743	149.409
0.09	151.474	161.88	148.724	164.893	151.094
0.1	151.677	162.449	151.374	164.72	149.335
0.11	150.506	160.911	149.669	164.891	148.147
0.12	151.196	161.725	149.348	163.639	152.607
0.13	148.925	162.475	150.447	165.111	151.698
0.14	150.253	161.233	149.96	163.706	151.136
0.15	149.635	162.117	147.54	165.772	150.369
0.16	150.778	161.197	150.133	162.536	147.741
0.17	150.158	160.805	150.841	163.797	149.267
0.18	151.738	161.498	151.625	164.5	150.27
0.19	151.942	162.641	150.032	165.562	150.803
0.2	149.731	163.717	151.205	166.371	152.722
0.21	150.515	161.367	150.312	164.52	150.685
0.22	149.435	161.257	154.169	163.206	150.464
0.23	151.555	160.16	152.133	164.059	150.814
0.24	151.814	161.346	154.013	166.427	153.134
0.25	148.92	160.566	151.222	165.333	150.886
0.26	152.211	162.563	149.998	164.455	150.726
0.27	152.902	162.526	150.506	165.19	148.819
0.28	151.738	161.564	151.272	163.302	149.735
0.29	150.051	162.372	152.389	161.353	150.326
0.3	151.347	161.833	149.712	163.421	149.256
0.31	152.356	161.217	151.62	164.762	148.623
0.32	150.627	161.964	152.009	163.982	149.719
0.33	151.22	161.914	152.457	165.563	150.715
0.34	153.196	164.24	150.637	163.63	150.406
0.35	152.115	160.567	150.939	165.412	151.289
0.36	151.83	163.334	150.795	163.546	151.695
0.37	154.584	162.904	153.529	163.284	151.926
0.38	153.979	162.331	154.15	164.947	148.674
0.39	151.491	163.575	149.334	164.19	150.942
0.4	152.438	163.494	150.689	165.241	151.278
0.41	150.616	162.617	152.348	163.921	150.518
0.42	151.22	163.186	153.967	163.709	150.24
0.43	150.66	161.777	150.549	165.214	151.661
0.44	151.264	162.917	152.831	163.611	150.071
0.45	151.997	162.38	153.113	164.116	152.499
0.46	153.194	162.432	152.938	164.968	151.253
0.47	152.432	162.17	155.996	163.885	152.14
0.48	149.872	161.911	155.646	165.235	152.373
0.49	151.11	163.052	154.508	164.571	151.166
0.5	150.448	162.523	153.097	164.516	153.477
0.51	154.073	161.993	153.325	164.935	153.529
0.52	150.454	162.372	156.738	165.138	152.2
0.53	148.582	163.092	153.423	162.96	151.73
0.54	151.095	162.537	154.688	163.364	153.039
0.55	149.746	162.53	153.252	161.505	152.044
0.56	148.696	163.152	153.789	163.264	151.491
0.57	149.667	163.571	155.106	161.196	152.6
0.58	149.353	163.053	155.137	164.058	149.8
0.59	152.16	161.923	153.605	161.338	153.245
0.6	152.844	162.986	156.535	164.069	151.774
0.61	152.881	162.722	159.73	161.857	152.02
0.62	153.331	163.04	157.683	160.52	153.439
0.63	153.685	163.255	157.512	163.095	153.139
0.64	152.716	163.415	155.32	163.175	153.656
0.65	151.667	161.812	153.215	162.342	154.471
0.66	151.246	164.084	154.287	162.546	153.18
0.67	152.545	162.189	155.759	162.224	151.129
0.68	151.496	162.657	152.56	162.864	150.86
0.69	152.57	162.442	153.576	163.305	152.059
0.7	149.391	162.674	152.649	162.962	151.767
0.71	151.591	164.112	153.42	162.699	152.817
0.72	152.378	161.932	152.41	161.437	152.409
0.73	151.453	162.523	156.732	161.75	151.444
0.74	154.554	162.163	156.417	161.739	151.996
0.75	152.581	161.928	154.536	160.826	154.801
0.76	154.697	160.922	157.535	159.831	155.327
0.77	150.596	162.821	157.448	161.873	153.58
0.78	153.849	161.923	158.456	160.916	151.422
0.79	149.96	161.894	154.844	161.304	154.774
0.8	148.68	162.43	154.551	161.687	153.766
0.81	151.349	162.34	155.483	159.769	152.648
0.82	149.239	163.843	153.17	163.017	152.486
0.83	152.813	164.455	156.339	161.647	152.54
0.84	154.814	163.013	157.526	160.195	154.082
0.85	152.707	164.902	157.624	161.753	151.15
0.86	153.174	162.363	157.809	160.939	151.485
0.87	151.405	161.894	156.275	163.502	154.415
0.88	151.179	164.728	155.352	162.557	150.567
0.89	153.555	164.314	155.171	161.735	153.016
0.9	153.414	162.126	155.22	161.794	154.187
0.91	153.169	161.949	154.832	161.965	152.889
0.92	151.516	162.39	154.246	161.463	155.616
0.93	150.432	162.926	155.859	163.429	155.601
0.94	152.256	163.339	153.677	160.175	153.023
0.95	151.83	163.882	156.279	161.832	157.084
0.96	150.087	163.509	153.432	161.383	152.108
0.97	151.943	164.821	153.257	161.305	154.537
0.98	151.881	162.737	155.308	159.323	151.595
0.99	151.873	163.058	153.11	162.28	152.914
1	148.929	164.604	153.835	161.446	154.834
1.01	152.353	163.064	152.072	163.835	155.112
1.02	151.205	162.9	154.339	161.995	156.357
1.03	149.874	163.702	154.821	164.254	153.112
1.04	154.145	163.184	154.904	162.168	154.028
1.05	154.038	164.39	155.963	161.295	155.441
1.06	153.282	164.171	156.464	163.194	153.92
1.07	152.875	164.789	153.655	162.411	158.307
1.08	152.373	165.052	156.486	163.661	157.902
1.09	151.222	160.912	152.645	161.591	157.498
1.1	151.256	164.629	155.492	161.2	154.9
1.11	153.696	164.791	153.747	162.135	155.835
1.12	155.823	166.168	155.578	161.812	153.916
1.13	153.766	164.022	156.54	161.929	155.63
1.14	153.385	164.51	157.475	160.95	153.564
1.15	152.424	165.3	153.631	162.113	156.048
1.16	152.818	161.529	155.556	162.075	154.855
1.17	159.042	162.884	157.563	162.628	154.049
1.18	154.147	162.667	157.73	160.803	154.214
1.19	153.929	165.152	155.103	163.252	154.25
1.2	154.091	163.858	154.219	163.396	155.062
1.21	152.586	162.019	155.687	161.976	152.544
1.22	154.029	162.988	153.069	161.75	152.022
1.23	154.392	162.677	156.935	162.416	154.749
1.24	154.486	163.132	152.131	161.262	155.194
1.25	154.167	164.459	154.583	161.111	156.027
1.26	155.102	161.94	152.443	162.843	157.572
1.27	152.312	165.165	154.041	161.455	159.397
1.28	153.709	161.939	153.876	161.263	154.105
1.29	152.862	163.441	155.589	162.669	153.566
1.3	151.48	165.352	154.09	163.229	156.258
1.31	152.844	162.807	151.527	163.373	156.049
1.32	153.054	163.319	155.517	161.005	153.971
1.33	152.283	164.461	154.699	161.905	157.44
1.34	154.624	160.812	154.766	161.845	153.17
1.35	150.988	163.381	154.041	162.311	154.422
1.36	151.964	162.766	153.967	163.578	153.727
1.37	153.766	164.103	154.747	163.493	154.669
1.38	154.361	165.573	153.845	163.117	157.865
1.39	151.826	162.878	151.785	163.837	156.933
1.4	153.525	162.695	154.049	162.279	152.671
1.41	153.685	163.218	155.819	164.331	155.644
1.42	156	163.484	155.1	161.413	154.878
1.43	155.502	162.431	154.994	162.88	152.727
1.44	154.335	163.176	155.306	162.523	155.547
1.45	155.966	162.149	156.374	160.564	156.358
1.46	154.121	163.758	152.534	161.039	151.753
1.47	154.406	163.324	152.179	161.95	154.179
1.48	153.925	161.452	154.026	163.599	155.111
1.49	153.857	162.221	152.408	162.334	155.301
1.5	153.011	161.757	153.644	160.801	152.37
1.51	154.313	163.585	151.259	161.574	152.718
1.52	155.01	163.348	154.786	161.34	153.271
1.53	155.2	163.368	154.01	160.78	152.983
1.54	156.739	162.818	151.946	161.391	154.022
1.55	153.454	160.514	153.065	163.28	154.618
1.56	154.449	163.142	157.487	162.772	152.104
1.57	150.817	162.724	155.095	161.676	151.872
1.58	155.859	162.629	157.682	162.976	154.004
1.59	156.167	161.621	155.665	164.396	153.087
1.6	154.149	161.675	154.062	161.373	154.283
1.61	155.489	161.626	156.006	162.663	153.414
1.62	155.194	163.179	153.018	161.302	154.89
1.63	154.107	162.418	155.234	160.907	154.923
1.64	152.78	162.093	154.66	162.796	155.967
1.65	154.815	160.651	152.797	162.558	151.708
1.66	154.253	162.179	153.454	162.592	153.578
1.67	150.698	164.162	157.077	161.952	153.694
1.68	154.064	162.153	156.857	162.617	151.128
1.69	154.067	161.848	153.459	160.71	154.604
1.7	152.67	163.056	155.348	159.597	151.16
1.71	155.521	162.409	154.44	161.342	152.161
1.72	157.357	161.37	153.913	159.868	152.956
1.73	154.743	162.767	151.886	161.759	154.327
1.74	155.527	160.828	151.98	162.41	155.592
1.75	153.731	162.938	152.807	161.417	154.609
1.76	156.188	160.682	150.783	160.423	152.752
1.77	153.304	162.741	152.626	160.578	150.27
1.78	152.535	161.063	151.748	159.519	154.912
1.79	151.941	160.991	151.349	160.608	156.581
1.8	153.284	161.651	152.236	160.527	155.51
1.81	152.387	162.945	151.789	163.339	154.028
1.82	153.152	159.69	149.055	161.866	155.732
1.83	150.47	162.01	150.285	162.69	153.324
1.84	153.353	163.078	151.915	163.439	155.206
1.85	152.41	160.59	150.969	164.059	154.474
1.86	151.613	161.933	154.755	164.051	153.508
1.87	153.122	161.101	154.301	164.595	157.43
1.88	154.432	161.947	153.93	161.699	156.704
1.89	153.38	161.12	151.946	162.682	153.901
1.9	154.492	163.1	156.733	161.589	158.99
1.91	150.613	160.501	152.625	162.717	158.415
1.92	151.45	162.023	153.774	160.615	156.196
1.93	151.417	160.49	154.058	161.721	154.693
1.94	150.212	162.719	155.497	161.326	158.106
1.95	150.694	162.687	154.791	161.681	158.367
1.96	150.377	161.596	152.864	160.628	156.271
1.97	150.713	163.71	152.83	162.835	157.921
1.98	150.904	161.479	153.383	161.202	156.255
1.99	151.404	161.154	153.983	161.77	158.173
2	150.02	160.622	154.991	161.291	156.541
2.01	151.062	161.881	155.94	160.806	153.907
2.02	151.939	162.934	154.02	160.308	158.62
2.03	150.808	163.366	152.526	162.406	156.536
2.04	153.262	160.382	155.757	161.558	151.955
2.05	150.262	160.835	154.873	162.49	154.482
2.06	151.29	161.045	154.703	161.853	155.577
2.07	152.717	162.924	154.945	163.345	156.874
2.08	151.028	161.072	155.619	162.162	156.792
2.09	153.469	162.424	156.503	160.79	156.589
2.1	152.306	161.505	154.241	161.024	155.925
2.11	154.673	162.983	151.1	159.108	158.151
2.12	149.123	161.08	150.883	160.454	157.975
2.13	150.807	162.232	151.311	161.609	154.819
2.14	152.174	161.843	156.266	160.483	157.121
2.15	150.584	162.504	154.041	162.083	155.357
2.16	151.754	161.399	153.493	163.396	154.18
2.17	152.741	161.779	153.645	160.255	156.209
2.18	151.158	159.794	151.156	160.903	154.724
2.19	153.702	163.849	151.157	161.891	153.722
2.2	149.621	160.867	150.055	162.543	154.464
2.21	149.124	161.917	153.107	161.379	156.549
2.22	148.277	163.513	153.825	162.526	154.645
2.23	151.481	161.897	152.535	162.672	155.721
2.24	149.481	163.228	154.95	162.595	151.83
2.25	151.449	162.637	155.375	159.989	156.064
2.26	152.411	162.818	157.342	161.371	157.852
2.27	154.866	162.083	157.968	163.452	154.728
2.28	149.442	162.465	156.552	161.547	154.822
2.29	150.331	162.561	157.149	163.364	155.925
2.3	151.117	162.247	157.077	163.194	159.306
2.31	154.687	160.476	155.954	161.867	156.42
2.32	151.542	161.051	155.606	161.495	155.146
2.33	153.975	162.465	155.256	162.751	157.498
2.34	152.616	162.402	155.569	161.642	156.693
2.35	154.71	163.051	157.019	162.6	158.191
2.36	153.631	162.788	157.331	159.659	155.281
2.37	152.098	163.785	155.91	159.446	154.572
2.38	150.986	165.09	156.351	160.986	156.933
2.39	151.214	162.752	156.936	160.606	157.645
2.4	151.409	161.306	158.227	160.867	157.386
2.41	153.593	163.161	155.629	161.809	155.397
2.42	154.846	161.439	156.519	162.117	156.417
2.43	152.23	160.673	156.559	159.46	160.888
2.44	151.4	164.47	158.168	161.749	160.77
2.45	153.258	162.262	155.74	161.723	156.319
2.46	151.173	161.379	161.239	161.002	159.375
2.47	152.365	162.329	158.901	162.575	160.014
2.48	151.695	162.852	157.899	162.893	157.146
2.49	153.234	162.924	159.409	160.729	158.625
2.5	151.962	162.929	157.607	163.317	159.791
2.51	153.724	164.729	159.601	163.318	157.204
2.52	151.071	160.2	157.74	164.165	156.446
2.53	152.922	162.232	157.078	163.804	155.902
2.54	151.865	162.715	158.93	161.577	156.668
2.55	153.165	160.63	154.657	163.39	157.422
2.56	152.755	163.562	157.461	162.187	156.084
2.57	153.096	162.366	157.552	160.796	158.517
2.58	152.003	161.354	157.928	161.282	157.57
2.59	153.205	160.828	157.713	161.671	158.287
2.6	151.778	160.69	157.67	161.553	157.886
2.61	153.203	163.717	157.922	162.052	155.08
2.62	152.753	161.223	155.699	163.362	156.959
2.63	152.905	161.13	157.505	161.92	155.201
2.64	152.597	163.767	155.003	162.418	156.062
2.65	152.929	161.804	152.951	165.011	160.246
2.66	154.448	161.559	155.037	162.519	154.872
2.67	152.729	162.98	158.127	163.278	155.054
2.68	154.725	161.577	157.326	161.716	153.316
2.69	153.048	164.039	154.593	160.624	154.072
2.7	154.932	160.918	157.744	160.668	154.141
2.71	153.965	162.035	154.919	162.283	158.313
2.72	151.43	160.973	156.436	160.316	158.102
2.73	152.559	161.655	156.797	163.914	157.074
2.74	155.224	164.169	153.266	163.626	157.652
2.75	152.795	161.342	156.198	161.295	154.308
2.76	152.726	163.262	156.419	161.334	157.179
2.77	151.565	163.582	154.676	162.489	157.022
2.78	153.356	163.874	155.189	158.853	155.163
2.79	154.236	163.208	154.632	160.365	155.539
2.8	150.181	163.153	154.726	160.64	155.267
2.81	153.705	162.582	155.218	161.583	154.882
2.82	156.404	162.096	153.177	161.313	157.305
2.83	152.482	161.685	155.89	161.845	155.77
2.84	152.724	162.219	156.314	160.278	157.11
2.85	152.989	163.775	155.752	163.154	157.524
2.86	147.969	162.706	153.786	163.829	158.465
2.87	152.743	162.571	154.898	161.243	154.988
2.88	152.979	164.289	155.122	162.081	158.402
2.89	153.393	162.081	156.754	160.942	158.575
2.9	152.14	161.257	156.588	162.049	156.297
2.91	151.309	161.503	156.082	162.088	156.397
2.92	150.141	161.804	154.932	163.271	155.159
2.93	151.932	165.236	152.774	164.306	155.913
2.94	151.601	162.071	153.068	161.425	155.461
2.95	152.054	162.603	154.714	160.242	154.838
2.96	151.365	161.946	154.596	160.444	158.117
2.97	148.103	162.933	156.864	161.448	157.469
2.98	153.518	158.691	155.964	161.716	156.211
2.99	153.225	160.389	152.595	163.298	155.717
3	152.43	162.561	155.706	161.295	157.022
3.01	152.042	163.15	154.902	161.941	156.273
3.02	149.422	163.204	153.929	163.127	154.729
3.03	152.163	161.609	151.84	159.42	156.927
3.04	152.382	163.372	155.517	161.804	154.846
3.05	153.245	163.788	154.649	164.153	158.181
3.06	153.42	161.893	153.564	161.716	157.17
3.07	152.66	163.448	154.79	161.303	155.878
3.08	150.465	162.544	155.245	161.249	155.32
3.09	152.137	164.034	156.093	162.708	156.38
3.1	152.301	162.706	154.035	162.064	154.348
3.11	152.728	162.686	153.854	162.436	155.71
3.12	151.919	163.626	155.023	162.702	155.301
3.13	151.76	162.318	153.414	162.417	153.773
3.14	152.565	163.483	154.119	162.527	155.391
3.15	152.43	161.967	152.546	163.249	159.189
3.16	155.604	159.771	151.918	160.486	152.431
3.17	153	163.292	153.425	161.839	155.804
3.18	153.84	163.581	153.514	160.481	157.761
3.19	151.92	163.614	149.473	161.769	156.299
3.2	150.956	164.381	152.315	163.893	154.498
3.21	155.273	163.978	154.266	161.623	158.543
3.22	150.577	162.425	150.989	162.85	154.635
3.23	152.398	161.63	151.47	163.364	156.247
3.24	152.889	162.18	152.363	161.564	153.898
3.25	154.879	161.424	155.044	160.78	156.458
3.26	155.343	163.398	151.892	161.977	156.647
3.27	153.742	162.853	151.488	158.641	156.278
3.28	151.84	161.723	151.577	160.069	154.67
3.29	153.595	163.97	153.535	160.848	159.375
3.3	153.374	163.501	155.539	161.822	158.469
3.31	150.703	161.517	150.981	164.808	158.409
3.32	153.579	162.199	153.389	161.957	159.169
3.33	152.041	162.872	151.713	161.071	160.063
3.34	151.545	161.874	151.722	161.683	156.993
3.35	153.127	160.483	152.559	161.609	156.979
3.36	151.175	162.131	149.8	160.862	157.915
3.37	154.14	162.65	152.636	162.457	156.801
3.38	151.574	162.873	152.415	162.989	158.495
3.39	153.264	160.802	153.515	160.915	158.164
3.4	155.137	162.452	153.876	160.92	157.339
3.41	153.458	161.913	152.007	164.385	156.733
3.42	150.831	164.63	153.492	162.412	160.114
3.43	153.978	163.092	150.913	164.041	157.151
3.44	154.267	163.312	153.09	161.001	154.981
3.45	155.711	162.306	152.04	161.723	154.954
3.46	154.204	162.929	156.044	162.153	157.257
3.47	155.752	163.513	151.332	162.658	155.215
3.48	152.499	163.105	151.411	164.086	154.956
3.49	155.522	161.696	152.693	161.44	153.749
3.5	153.595	161.471	151.631	162.545	156.813
3.51	155.662	161.574	153.801	162.644	160.016
3.52	155.166	162.818	153.138	161.214	159.749
3.53	155.692	164.863	152.5	162.934	155.801
3.54	152.877	163.315	152.164	162.887	155.264
3.55	154.115	162.194	150.141	164.249	155.204
3.56	155.927	164.777	153.411	165.466	158.631
3.57	155.907	160.801	155.171	164.673	156.054
3.58	155.868	162.809	157.357	162.415	161.941
3.59	154.826	162.888	156.352	161.873	159.408
3.6	152.852	162.822	153.258	162.8	158.894
3.61	153.686	162.348	151.427	162.84	159.072
3.62	155.606	161.94	154.417	163.167	156.308
3.63	153.925	161.19	152.701	162.54	158.182
3.64	154.27	162.593	159.151	161.611	157.952
3.65	153.867	162.58	151.755	160.521	158.719
3.66	151.413	163.364	153.69	161.511	155.489
3.67	150.496	162.318	152.982	161.533	157.733
3.68	155.709	163.584	152.121	162.513	155.291
3.69	156.577	164.151	153.642	162.161	160.343
3.7	154.004	162.84	154.623	160.216	158.544
3.71	151.933	164.062	152.212	161.014	156.344
3.72	153.811	162.11	152.464	161.826	158.271
3.73	156.564	162.395	152.813	162.213	158.452
3.74	153.856	164.355	152.266	162.561	160.093
3.75	150.939	162.912	153.865	162.533	159.003
3.76	154.845	164.044	152.456	161.551	159.663
3.77	151.868	163.477	153.611	160.322	157.915
3.78	151.212	161.646	155.145	159.579	160.632
3.79	152.021	165	152.426	160.931	161.459
3.8	153.679	163.967	152.472	160.493	155.437
3.81	153.142	164.175	153.21	162.065	156.789
3.82	154.089	163.632	150.517	160.689	156.776
3.83	155.763	163.053	152.401	160.859	158.261
3.84	155.746	163.302	153.961	159.304	157.898
3.85	154.129	161.321	149.106	161.71	158.912
3.86	153.272	163.177	151.631	159.178	157.538
3.87	155.7	162.657	152.822	159.144	157.909
3.88	153.841	162.958	149.46	160.523	155.778
3.89	155.577	162.139	150.615	159.989	158.594
3.9	157.565	161.936	151.342	159.57	157.214
3.91	154.479	160.783	151.006	160.587	156.903
3.92	156.258	163.277	151.216	161.154	154.332
3.93	157.508	162.744	151.335	159.742	156.668
3.94	156.484	161.894	150.449	159.423	157.811
3.95	156.133	162.354	152.284	159.861	153.633
3.96	155.872	162.256	149.85	160.63	155.358
3.97	153.391	162.679	152.034	161.622	158.56
3.98	157.48	161.256	149.503	159.922	160.096
3.99	152.518	162.057	150.676	159.907	152.853
4	152.445	159.566	150.964	160.301	155.29
4.01	153.647	163.305	153.354	159.676	155.847
4.02	155.845	163.502	153.366	160.177	153.406
4.03	158.336	162.19	152.024	160.894	156.876
4.04	156.392	161.326	150.372	161.229	157.243
4.05	156.987	162.252	155.032	160.232	157.016
4.06	157.542	162.604	152.198	162.11	154.32
4.07	157.32	163.397	153.423	161.391	155.685
4.08	155.007	161.945	152.717	159.304	155.938
4.09	155.897	162.708	153.166	158.669	154.734
4.1	156.21	161.351	153.794	159.551	155.124
4.11	154.848	163.622	153.917	160.563	155.884
4.12	156.542	161.083	154.318	159.975	155.85
4.13	154.824	163.29	156.043	162.127	154.703
4.14	156.405	161.937	153.9	161.757	153.526
4.15	153.379	161.161	153.443	161.379	153.067
4.16	156.417	161.816	151.383	161.973	155.279
4.17	153.744	161.159	153.068	161.915	160.386
4.18	155.56	163.262	151.673	162.318	154.246
4.19	153.218	162.845	152.597	160.053	155.449
4.2	151.446	162.403	154.233	161.053	158.575
4.21	156.925	160.911	153.501	161.498	155.799
4.22	158.483	162.511	153.807	163.018	157.287
4.23	155.446	161.638	155.532	160.734	157.006
4.24	155.142	161.323	153.568	160.546	158.391
4.25	155.049	162.106	152.813	159.968	157.587
4.26	155.172	163.341	151.998	161.824	157.238
4.27	155.195	164.137	153.516	162.01	156.608
4.28	154.46	162.604	154.575	162.971	156.059
4.29	154.542	164.33	154.346	161.502	155.312
4.3	155.127	162.904	152.97	161.042	153.575
4.31	154.907	162.885	153.71	163.68	153.146
4.32	154.913	161.576	153.584	163.619	154.109
4.33	151.232	161.235	153.156	161.439	157.407
4.34	152.093	162.887	151.844	162.931	154.663
4.35	150.276	161.487	155.095	160.645	154.296
4.36	152.862	160.705	154.684	162.721	154.886
4.37	150.749	159.789	154.204	161.463	155.028
4.38	152.481	161.245	153.538	162.219	156.838
4.39	152.88	161.651	154.703	161.029	153.636
4.4	154.274	161.132	156.524	161.928	158.203
4.41	151.999	162.595	156.316	161.407	156.869
4.42	153.671	163.796	156.286	162.304	154.636
4.43	148.867	161.833	155.453	163.072	153.469
4.44	154.017	162.733	156.075	163.309	154.581
4.45	150.862	161.263	154.591	161.961	153.844
4.46	152.596	161.399	154.652	161.689	153.997
4.47	151.593	160.323	154.044	160.995	155.098
4.48	152.112	164.737	156.346	161.08	155.878
4.49	152.137	161.231	156.179	162.143	155.465
4.5	149.331	163.949	157.777	161.49	156.228
4.51	153.36	163.053	154.799	161.878	156.131
4.52	153.259	163.15	157.005	163.015	158.617
4.53	152.684	161.797	154.218	161.912	156.248
4.54	150.453	160.165	155.232	160.424	155.304
4.55	151.127	162.17	152.901	160.278	155.629
4.56	152.598	161.984	153.243	161.11	158.02
4.57	148.266	162.349	153.585	160.652	156.214
4.58	151.601	163.182	153.525	161.044	155.552
4.59	153.429	163.639	152.479	162.566	154.234
4.6	150.098	161.91	154.055	161.194	154.683
4.61	152.992	162.056	152.691	160.819	155.067
4.62	153.617	163.168	150.512	164.23	153.694
4.63	151.213	162.989	156.248	160.41	152.555
4.64	155.517	164.089	152.994	161.158	152.67
4.65	154.407	164.377	152.113	161.248	154.155
4.66	151.353	162.474	152.828	162.308	154.343
4.67	154.876	163.316	154.698	162.358	156.908
4.68	153.596	163.491	153.666	162.072	158.952
4.69	153.95	163.226	153.032	160.746	155.974
4.7	153.141	161.926	153.715	160.564	155.669
4.71	153.293	161.818	151.154	161.183	154.588
4.72	151.157	162.247	153.954	159.283	155.265
4.73	155.26	163.053	153.07	161.188	156.34
4.74	153.827	161.83	155.145	162.019	156.74
4.75	154.063	163.004	155.674	159.493	156.386
4.76	153.661	161.391	155.159	161.665	156.88
4.77	152.11	164.57	151.769	161.93	157.594
4.78	153.275	164.257	152.46	160.499	153.881
4.79	155.817	161.238	155.047	159.678	154.692
4.8	151.485	162.3	152.826	162.13	154.932
4.81	150.971	162.185	153.943	160.367	153.054
4.82	155.375	163.644	153.521	159.525	153.401
4.83	155.821	162.133	152.037	159.465	155.138
4.84	152.439	159.241	153.306	158.71	153.033
4.85	153.828	161.364	157.319	161.448	156.708
4.86	152.81	161.002	153.651	160.53	154.133
4.87	150.911	162.282	153.486	159.84	154.023
4.88	152.985	162.119	152.052	159.522	155.443
4.89	152.625	162.805	153.658	159.497	155.779
4.9	153.528	162.537	154.822	160.812	155.684
4.91	152.179	161.057	152.399	162.539	154.034
4.92	151.347	161.894	153.133	159.957	156.843
4.93	149.563	163.763	153.997	161.1	156.205
4.94	150.421	161.804	154.364	161.61	153.276
4.95	155.115	161.562	156.423	162.856	154.925
4.96	148.678	160.395	155.767	160.035	155.819
4.97	153.985	162.038	156.73	161.932	155.416
4.98	150.414	162.815	152.146	161.057	156.904
4.99	152.49	161.851	153.901	160.736	156.783
5	152.84	161.641	153.09	160.906	157.846
5.01	153.394	161.527	152.887	162.812	157.633
5.02	157.825	162.267	154.436	162.255	157.329
5.03	153.415	161.519	151.742	161.722	155.169
5.04	154.57	164.398	153.21	159.493	156.55
5.05	154.526	160.576	152.414	158.15	159.394
5.06	152.582	161.875	154.074	161.549	158.984
5.07	150.865	163.483	154.145	159.168	161.142
5.08	153.189	161.82	154.503	159.22	157.243
5.09	149.793	162.548	155.123	160.23	159.576
5.1	149.712	162.214	154.949	161.4	155.779
5.11	149.96	163.184	157.751	159.631	155.319
5.12	149.442	161.456	152.533	160.124	153.854
5.13	151.589	160.392	154.25	160.21	157.21
5.14	151.406	161.14	153.84	161.449	155.671
5.15	152.668	163.695	153.371	160.467	158.007
5.16	153.29	163.573	153.128	161.346	156.408
5.17	152.135	161.609	153.564	161.79	157.503
5.18	152.632	162.966	155.328	160.421	155.842
5.19	152.352	162.98	154.295	159.842	155.506
5.2	152.075	161.759	153.002	161.551	156.311
5.21	151.171	162.668	152.316	160.442	158.389
5.22	153.396	163.287	155.351	159.793	154.628
5.23	154.56	163.616	154.258	162.167	156.456
5.24	152.822	162.392	156.04	161.402	157.058
5.25	152.22	163.747	153.602	161.738	155.623
5.26	153.906	162.385	151.615	161.282	157.818
5.27	150.476	159.658	153.099	161.541	158.901
5.28	150.016	159.951	152.435	160.888	156.962
5.29	150.228	160.012	152.183	161.609	156.749
5.3	155.03	161.878	153.573	159.491	155.036
5.31	151.055	162.851	152.485	161.648	155.283
5.32	152.913	162.975	150.987	162.55	156.142
5.33	152.297	162.105	153.192	160.192	156.587
5.34	155.043	163.868	153.578	161.714	158.21
5.35	154.084	163.72	152.392	160.757	156.624
5.36	152.622	163.619	149.704	163.711	155.431
5.37	154.355	162.495	154.165	161.577	154.497
5.38	152.204	162.448	152.935	162.277	151.105
5.39	153.741	161.82	153.217	161.945	153.485
5.4	153.308	161.519	153.338	160.69	152.536
5.41	153.828	162.127	152.815	161.885	153.524
5.42	154.782	163.787	152.014	161.974	155.52
5.43	153.041	162.653	151.174	160.445	156.709
5.44	154.097	161.896	149.81	160.343	155.769
5.45	155.002	163.07	154.538	162.525	154.65
5.46	152.984	162.628	153.641	161.776	157.357
5.47	151.84	163.797	149.853	162.684	155.079
5.48	156.533	161.337	151.351	162.279	156.403
5.49	152.435	160.783	151.125	161.208	154.273
5.5	153.463	163.141	154.32	161.697	152.631
5.51	153.334	163.587	155.09	159.409	152.256
5.52	153.457	161.93	154.535	162.886	155.09
5.53	153.195	163.918	154.734	161.487	154.805
5.54	152.697	164.116	155.4	163.646	155.341
5.55	152.837	161.45	155.656	161.139	154.116
5.56	155.168	162.945	153.565	161.197	155.659
5.57	153.762	163.451	154.037	161.457	154.534
5.58	153.058	161.306	152.395	163.332	158.265
5.59	151.917	161.342	152.096	161.401	155.941
5.6	150.559	160.381	153.666	162.671	157.64
5.61	152.826	160.715	149.935	162.565	157.513
5.62	155.397	160.659	151.755	163.833	156.187
5.63	156.827	162.448	149.763	162.441	157.764
5.64	154.471	161.995	151.103	162.117	155.819
5.65	154.056	163.546	149.836	161.638	158.31
5.66	154.007	162.484	154.063	162.096	159.213
5.67	152.169	163.099	152.243	159.362	158.757
5.68	154.816	162.403	151.646	160.758	158.986
5.69	152.832	161.497	154.11	161.49	156.102
5.7	153.647	164.743	154.927	161.474	157.637
5.71	154.425	162.629	152.416	160.895	156.89
5.72	152.73	161.067	153.921	160.555	158.174
5.73	153.163	162.376	152.292	161.539	157.919
5.74	151.074	161.065	149.872	160.164	156.188
5.75	155.96	161.255	149.498	160.349	156.637
5.76	152.915	160.589	151.835	162.134	154.11
5.77	154.645	161.608	152.303	163.041	154.602
5.78	153.45	161.993	154.658	162.831	156.596
5.79	153.144	158.747	153.451	163.003	154.756
5.8	153.983	159.82	153.81	162.754	154.663
5.81	149.794	160.352	152.858	160.601	153.91
5.82	153.669	161.519	155.635	163.107	154.344
5.83	153.757	160.79	155.466	161.539	151.649
5.84	156.197	161.527	154.244	163.285	154.958
5.85	153.53	160.617	151.94	160.352	156.437
5.86	153.032	161.06	152.12	162.597	153.965
5.87	154.122	161.002	153.858	162.82	150.917
5.88	155.854	161.404	154.571	163.203	154.158
5.89	152.843	161.645	151.542	161.344	153.432
5.9	155.174	162.799	154.385	161.984	155.226
5.91	155.236	161.17	155.687	161.88	153.651
5.92	154.045	161.579	154.123	160.233	157.217
5.93	153.708	161.379	155.558	160.318	156.255
5.94	153.542	160.783	153.389	161.769	155.701
5.95	152.267	161.314	151.62	160.911	154.14
5.96	155.991	159.433	151.324	159.285	152.073
5.97	153.767	161.244	152.707	158.81	157.151
5.98	152.774	161.989	154.179	159.009	156.604
5.99	156.025	163.082	151.795	159.725	156.97
6	156.756	160.487	151.99	162.056	156.767
6.01	151.7	161.184	154.59	162.854	154.039
6.02	154.343	161.799	154.681	160.862	156.554
6.03	154.781	160.48	155.499	160.129	155.657
6.04	151.908	160.957	153.54	160.545	154.746
6.05	151.771	162.844	154.759	160.969	156.604
6.06	151.821	159.493	154.132	161.682	154.811
6.07	152.958	165.525	151.899	161.005	155.187
6.08	153.361	163.743	155.965	160.852	156.735
6.09	151.683	162.717	153.886	159.57	156.48
6.1	153.179	160.973	155.146	160.409	154.673
6.11	155.737	160.747	154.648	160.21	156.45
6.12	155.093	162.336	154.321	160.568	157.665
6.13	154.989	162.304	156.414	159.664	154.377
6.14	152.48	161.838	156.088	160.796	152.583
6.15	153.742	162.464	155.583	160.768	157.557
6.16	155.59	161.562	153.081	161.723	156.772
6.17	154.781	161.023	155.455	160.122	158.469
6.18	155.044	162.562	156.091	160.37	154.706
6.19	154.115	161.727	155.598	161.196	157.863
6.2	154.505	159.855	155.734	159.64	157.025
6.21	153.132	160.797	155.932	160.338	156.468
6.22	152.618	161.761	152.589	160.273	154.388
6.23	153.941	162.283	152.997	160.929	159.385
6.24	152.559	161.443	154.05	161.344	156.88
6.25	153.636	161.142	151.486	161.576	156.738
6.26	154.613	160.748	153.839	162.382	157.141
6.27	153.816	160.755	156.28	162.545	156.22
6.28	155.134	160.889	153.29	160.001	153.361
6.29	155.019	163.751	154.775	160.231	153.327
6.3	155.304	161.638	152.969	160.965	156.685
6.31	155.468	162.418	152.021	162.315	156.279
6.32	156.36	161.031	154.61	158.859	155.539
6.33	157.918	163.683	156.523	161.998	154.961
6.34	153.011	163.865	153.099	161.987	154.908
6.35	153.376	163.164	155.964	161.008	154.228
6.36	154.768	162.444	156.588	160.434	157.308
6.37	154.449	164.663	154.371	160.415	155.942
6.38	154.301	162.313	154.189	161.391	153.219
6.39	156.441	160.282	154.903	160.123	155.369
6.4	156.649	160.913	154.089	162.992	155.072
6.41	155.425	162.637	150.859	162.419	150.514
6.42	156.477	159.28	156.205	162.082	154.035
6.43	154.124	162.345	154.102	160.464	154.612
6.44	154.508	162.845	156.56	161.737	153.38
6.45	155.341	162.523	153.785	160.704	155.753
6.46	154.411	160.648	153.938	160.556	156.02
6.47	154.861	162.705	152.599	161.69	154.117
6.48	154.713	162.818	155.226	161.428	155.3
6.49	153.23	163.951	155.344	161.441	155.402
6.5	153.252	160.418	156.835	160.429	155.092
6.51	153.18	158.682	156.725	160.371	155.445
6.52	152.98	160.615	156.49	161.872	157.362
6.53	152.617	162.241	156.807	160.8	156.413
6.54	154.815	162.411	155.911	161.443	157.835
6.55	153.464	162.593	155.654	161.509	158.305
6.56	153.199	161.387	155.06	161.358	157.064
6.57	152.415	163.258	153.511	160.31	156.68
6.58	154.318	160.488	154.151	159.247	158.83
6.59	154.516	160.325	153.508	162.242	156.491
6.6	154.779	162.361	154.378	160.542	157.03
6.61	155.152	161.608	152.358	160.367	157.73
6.62	154.883	160.978	151.664	159.356	159.694
6.63	153.148	160.283	154.368	160.429	157.604
6.64	153.857	161.939	154.336	160.524	156.81
6.65	155.259	161.772	154.297	160.522	157.354
6.66	154.539	161.673	156.249	160.111	158.197
6.67	155.45	162.417	153.173	158.161	158.359
6.68	154.572	159.332	156.677	160.3	157.867
6.69	156.866	160.427	155.358	161.511	156.933
6.7	155.312	160.371	156.35	160.157	158.191
6.71	158.642	159.831	154.776	161.541	157.309
6.72	156.477	160.783	154.777	161.168	154.686
6.73	154.838	163.05	153.877	160.944	155.825
6.74	154.461	161.472	154.258	161.247	155.257
6.75	156.71	160.753	151.8	163.131	155.847
6.76	158.77	160.84	153.719	159.798	157.382
6.77	157.166	161.452	154.288	160.242	154.516
6.78	155.47	160.736	154.212	162.424	155.937
6.79	155.099	160.379	155.589	161.591	157.584
6.8	155.905	163.272	152.567	161.774	156.968
6.81	158.134	162.061	155.219	161.221	154.464
6.82	155.946	162.71	154.693	160.81	154.985
6.83	153.893	162.083	154.885	161.114	155.959
6.84	153.482	162.368	156	161.054	153.075
6.85	152.435	161.352	154.218	160.872	154.362
6.86	155.524	160.666	154.83	160.936	157.226
6.87	152.542	160.934	154.21	159.498	155.038
6.88	154.231	161.978	152.16	160.679	155.149
6.89	155.557	160.242	152.333	160.161	155.807
6.9	153.951	161.5	152.888	161.863	155.157
6.91	155.749	159.64	153.972	160.33	156.561
6.92	155.931	162.201	150.307	161.853	154.518
6.93	153.283	160.891	153.379	162.516	155.956
6.94	152.161	161.173	151.982	161.978	155.858
6.95	153	158.794	153.933	161.259	155.834
6.96	152.073	159.72	152.514	162.022	156.54
6.97	152.697	161.041	154.733	160.853	160.601
6.98	154.794	160.895	154.32	159.762	158.803
6.99	155.776	163.005	150.009	161.129	156.373
7	154.925	160.23	151.296	160.684	156.085
7.01	152.573	161.977	152.632	160.517	157.047
7.02	151.533	161.973	151.689	161.329	157.489
7.03	150.891	161.752	152.41	161.806	156.755
7.04	151.233	160.947	154.177	160.961	160.286
7.05	154.462	159.922	157.815	158.996	160.173
7.06	155.545	160.528	153.978	160.997	160.055
7.07	156.799	160.453	154.555	160.075	156.429
7.08	153.941	160.348	152.03	160.069	157.286
7.09	154.889	160.001	148.477	160.695	157.816
7.1	154.936	163.046	151.394	159.47	158.199
7.11	152.064	160.771	153.877	159.754	159.285
7.12	156.891	159.47	153.142	162.066	158.117
7.13	154.908	162.057	154.741	161.083	158.88
7.14	153.519	161.518	155.321	160.176	160.73
7.15	152.859	161.186	153.237	162.4	156.461
7.16	152.825	159.368	154.148	160.749	158.282
7.17	155.359	159.492	156.288	159.392	157.766
7.18	155.572	160.755	153.428	161.394	154.837
7.19	157.435	160.095	155.687	163.276	154.946
7.2	153.4	160.209	154.257	161.198	155.24
7.21	153.189	161.43	153.856	161.748	156.665
7.22	154.58	159.747	157.309	159.732	156.747
7.23	152.373	160.205	156.499	161.774	155.269
7.24	150.834	160.973	155.759	161.049	156.371
7.25	155.02	162.06	157.658	163.219	156.292
7.26	153.869	160.849	155.781	160.019	160.382
7.27	155.865	161.497	157.522	159.572	157.875
7.28	156.39	161.34	155.004	159.34	155.984
7.29	156.793	160.864	153.978	160.941	157.27
7.3	156.317	160.983	153.885	160.043	157.587
7.31	152.857	160.652	156.706	161.712	155.737
7.32	153.809	159.638	155.096	157.995	155.076
7.33	156.827	158.361	152.556	160.291	156.224
7.34	151.835	160.992	153.966	159.618	154.698
7.35	155.459	161.5	156.909	160.95	156.001
7.36	154.671	160.087	155.986	160.823	154.022
7.37	150.816	159.635	155.867	160.463	157.299
7.38	153.949	162.372	155.206	162.429	154.806
7.39	155.441	161.826	154.843	160.813	157.645
7.4	154.225	161.819	152.536	160	157.897
7.41	153.375	161.927	153.994	161.473	158.746
7.42	153.574	160.592	154.09	161.099	156.183
7.43	154.98	161.869	153.975	161.901	157.514
7.44	154.197	163.073	155.356	160.839	155.592
7.45	151.981	161.195	152.832	162.195	156.645
7.46	154.501	162.123	153.423	162.271	158.383
7.47	154.099	159.657	155.285	161.139	157.88
7.48	154.836	163.18	152.064	161.794	155.318
7.49	155.953	160.94	154.614	161.394	157.968
7.5	157.666	160.936	153.972	158.39	158.776
7.51	156.586	160.446	151.827	159.435	158.492
7.52	153.264	162.896	156.253	160.647	158.572
7.53	157.835	162.617	153.76	158.184	157.261
7.54	154.766	162.399	150.461	160.539	160.103
7.55	154.828	161.468	152.369	159.693	155.072
7.56	155.668	162.295	155.951	159.884	159.652
7.57	155.536	161.045	152.92	160.699	160.197
7.58	154.297	161.651	149.591	160.842	158.449
7.59	154.916	162.976	153.571	159.295	156.456
7.6	154.922	161.905	154.509	161.307	159.38
7.61	156.174	162.956	152.122	159.738	157.602
7.62	154.952	161.606	153.136	158.99	157.262
7.63	157.133	162.973	152.276	160.29	157.012
7.64	157.546	162.965	152.876	161.62	156.73
7.65	157.028	161.769	150.972	160.464	156.558
7.66	156.604	161.895	153.133	161.058	157.777
7.67	154.218	162.028	153.054	160.253	156.002
7.68	156.046	162.673	154.674	162.531	156.896
7.69	156.987	163.572	153.796	161.018	158.932
7.7	154.843	162.739	157.173	160.055	157.585
7.71	153.217	162.658	151.764	161.139	156.762
7.72	156.846	162.59	150.542	160.36	156.539
7.73	158.658	162.593	150.771	162.099	157.17
7.74	156.271	162.625	152.501	161.668	156.625
7.75	153.668	163.526	153.068	160.868	157.371
7.76	156.048	162.585	153.692	161.486	158.781
7.77	158.183	162.036	151.725	161.678	157.432
7.78	155.608	162.693	153.029	162.311	156.491
7.79	152.813	162.761	152.361	160.833	155.306
7.8	155.578	165.059	154.359	159.41	156.337
7.81	155.786	162.991	151.966	161.529	157.619
7.82	156.047	162.718	149.129	161.099	155.284
7.83	156.846	162.021	152.821	163.402	154.554
7.84	156.744	162.488	152.415	159.615	154.907
7.85	155.069	161.025	151.155	162.563	156.712
7.86	155.421	163.929	150.779	160.855	156.232
7.87	151.407	161.391	148.104	160.246	153.514
7.88	151.082	161.497	151.473	161.387	154.915
7.89	152.538	162.089	150.974	161.046	153.191
7.9	154.874	163.11	152.062	159.247	156.323
7.91	152.781	162.363	154.452	160.343	155.318
7.92	154.108	161.017	151.495	161.655	154.918
7.93	153.075	163.422	155.304	161.535	153.634
7.94	155.102	163.336	156.369	162.319	156.812
7.95	150.164	162.986	154.601	161.763	154.165
7.96	153.408	158.808	154.762	159.648	153.885
7.97	152.874	161.525	156.062	160.994	154.385
7.98	156.704	161.875	155.349	160.496	153.598
7.99	155.686	161.269	156.792	160.728	152.998
8	154.109	163.58	155.369	161.168	151.865
8.01	156.255	161.989	155.825	159.652	155.219
8.02	154.407	160.83	152.418	161.518	154.773
8.03	155.071	161.93	153.82	161.12	155.126
8.04	152.064	160.375	155.065	160.401	153.341
8.05	154.925	161.21	155.271	161.259	158.078
8.06	152.256	161.591	153.97	162.187	154.202
8.07	154.532	162.676	155.011	160.159	155.039
8.08	155.729	162.897	155.434	160.938	153.56
8.09	154.312	160.026	152.136	159.885	156.142
8.1	154.863	160.016	156	159.748	154.897
8.11	153.823	159.597	154.743	159.175	154.007
8.12	154.397	159.277	155.475	159.494	153.966
8.13	155.748	161.326	153.958	160.177	154.92
8.14	153.183	160.735	154.401	161.262	154.778
8.15	153.516	160.767	153.773	160.352	156.009
8.16	155.53	162.282	153.014	160.75	154.761
8.17	154.489	161.734	157.711	161.01	156.485
8.18	154.826	160.701	158.862	160.271	156.754
8.19	154.402	159.766	157.31	160.61	156.724
8.2	151.367	161.058	157.2	157.839	155.571
8.21	154.779	161.321	156.643	160.519	157.526
8.22	154.504	162.31	158.026	159.947	156.798
8.23	155.288	161.033	158.045	160.307	154.784
8.24	157.422	161.394	159.748	161.707	156.952
8.25	155.3	159.746	156.232	161.596	157.437
8.26	155.214	160.616	156.224	160.526	157.414
8.27	155.014	161.954	157.033	158.049	153.416
8.28	157.681	159.588	156.582	158.425	155.004
8.29	157.402	161.235	156.646	159.827	155.49
8.3	154.166	161.379	157.079	160.749	155.685
8.31	155.634	161.544	154.985	159.761	154.129
8.32	152.008	158.99	156.971	162.331	154.898
8.33	154.075	161.029	158.265	160.281	155.739
8.34	153.782	161.772	158.384	160.664	153.152
8.35	152.655	161.926	157.598	159.847	155.743
8.36	152.274	160.852	156.801	159.933	157.019
8.37	155.023	161.448	157.492	162.002	155.268
8.38	156.873	160.847	155.468	162.628	154.732
8.39	152.539	163.052	155.52	162.243	154.667
8.4	151.976	162.21	157.428	162.64	153.895
8.41	154.71	162.645	157.894	160.902	156.645
8.42	156.857	164.046	158.186	160.79	154.96
8.43	154.894	161.544	158.146	159.42	153.638
8.44	156.738	161.515	153.06	160.601	156.142
8.45	152.967	161.855	156.322	161.011	156.783
8.46	155.345	162.626	154.488	161.127	157.225
8.47	155.554	161.948	156.138	162.7	157.095
8.48	155.647	162.732	154.499	164.357	158.122
8.49	153.755	162.207	154.361	163.118	156.436
8.5	152.738	162.717	154.075	161.61	155.84
8.51	153.972	162.159	156.922	161.247	153.312
8.52	155.129	161.328	153.941	161.664	154.467
8.53	152.9	161.495	153.914	162.864	155.938
8.54	153.613	159.585	154.436	161.11	154.356
8.55	154.531	161.984	155.352	159.845	154.053
8.56	153.146	161.219	155.121	161.885	154.289
8.57	153.942	161.557	156.942	160.803	153.614
8.58	150.576	163.363	154.914	160.251	155.328
8.59	151.635	161.643	157.235	160.432	156.98
8.6	153.126	160.584	154.421	160.255	157.546
8.61	155.126	158.866	155.239	162.578	156.02
8.62	154.595	160.351	156.285	161.819	157.864
8.63	154.052	160.861	155.205	160.659	157.232
8.64	155.022	157.852	155.242	161.465	156.594
8.65	152.519	160.103	154.535	160.536	157.409
8.66	153.559	160.36	154.368	160.599	155.71
8.67	149.313	161.594	155.507	163.49	158.428
8.68	153.391	159.668	154.736	162.235	158.047
8.69	151.818	160.195	154.808	160.53	155.838
8.7	152.992	159.482	156.611	162.078	156.996
8.71	154.45	160.053	156.221	161.428	155.075
8.72	149.122	160.748	153.64	162.135	155.215
8.73	153.022	161.263	154.93	162.513	155.627
8.74	153.835	159.717	151.469	162.071	157.439
8.75	150.772	160.125	155.366	161.156	157.282
8.76	150.48	160.471	152.186	160.323	157.848
8.77	152.381	160.531	156.841	160.689	155.69
8.78	149.641	161.936	153.249	158.716	156.501
8.79	151.054	161.886	154.135	160.491	158.552
8.8	150.44	160.324	156.262	163.636	154.844
8.81	151.753	161.131	156.099	159.94	156.258
8.82	150.887	158.611	155.437	161.842	157.279
8.83	151.307	158.784	154.788	163.075	156.477
8.84	152.286	159.044	157.295	161.056	158.221
8.85	150.787	162.097	154.193	160.241	153.431
8.86	152.12	159.919	155.805	160.461	156.303
8.87	152.062	160.475	157.993	163.179	156.61
8.88	151.776	163.03	152.598	161.337	155.817
8.89	152.6	160.748	153.367	160.78	154.856
8.9	154.745	160.469	154.994	162.072	154.985
8.91	151.4	159.678	153.884	162.156	155.644
8.92	152.355	159.61	155.08	161.211	155.185
8.93	153.531	161.655	154.121	161.323	153.266
8.94	153.581	160.846	153.069	162.756	156.712
8.95	150.271	158.951	154.288	163.112	154.744
8.96	153.899	160.129	156.423	161.432	155.382
8.97	150.737	161.171	153.628	160.794	155.838
8.98	153.065	160.992	154.206	161.795	154.657
8.99	152.905	160.582	152.434	162.024	153.341
9	154.741	160.62	153.604	162.149	154.528
9.01	156.209	157.456	153.984	161.515	155.445
9.02	156.127	161.252	152.724	162.368	153.279
9.03	156.316	159.561	151.728	162.859	154.979
9.04	155.025	160.157	152.919	162.699	154.999
9.05	152.707	161.014	155.03	161.875	153.954
9.06	153.589	163.893	151.001	162.263	154.755
9.07	150.502	162.211	155.195	161.662	152.296
9.08	154.892	161.804	155.429	162.29	153.573
9.09	153.029	163.192	154.592	163.615	155.041
9.1	153.73	161.481	152.062	162.672	153.025
9.11	152.634	161.801	154.047	161.01	155.358
9.12	155.88	159.781	153.612	161.817	154.264
9.13	154.502	162.997	155.257	162.503	157.422
9.14	155.221	160.609	155.361	160.192	155.181
9.15	154.619	161.463	151.874	162.459	157.41
9.16	151.184	162.877	154.342	162.113	156.197
9.17	153.62	161.303	156.15	162.243	154.858
9.18	155.215	160.36	155.078	161.749	154.891
9.19	153.798	161.514	153.235	161.793	153.622
9.2	151.736	161.066	153.779	163.483	152.929
9.21	152.479	160.91	155.665	162.631	155.462
9.22	154.264	162.346	155.434	161.545	153.748
9.23	153.652	160.235	151.647	161.907	154.146
9.24	152.906	162.476	155.387	161.781	152.643
9.25	152.331	163.158	154.618	162.229	153.309
9.26	153.62	164.098	153.35	161.145	152.379
9.27	153.024	162.023	152.738	162.523	152.824
9.28	153.906	162.412	149.018	162.106	154.078
9.29	152.715	163.464	152.228	163.121	151.077
9.3	152.348	163.41	152.619	160.936	149.705
9.31	154.187	162.595	149.525	160.988	154.424
9.32	150.99	164.353	153.162	159.609	152.468
9.33	154.154	164.038	150.817	162.783	155.658
9.34	152.736	162.388	149.129	161.236	155.812
9.35	151.876	162.803	150.131	162.831	155.225
9.36	151.914	161.851	150.967	160.459	153.747
9.37	152.465	162.333	153.634	161.279	153.903
9.38	151.305	160.275	151.504	163.253	155.201
9.39	152.974	162.931	152.339	160.01	156.011
9.4	153.932	162.128	152.036	161.907	155.491
9.41	152.044	161.37	150.215	161.091	156.729
9.42	155.824	162.698	150.603	159.829	156.273
9.43	152.641	161.763	150.666	161.455	156.583
9.44	154.668	163.072	152.262	161.169	152.544
9.45	153.888	160.748	153.095	163.235	156.581
9.46	153.539	160.844	153.502	162.008	155.501
9.47	153.886	159.899	150.497	162.219	157.992
9.48	154.74	161.508	151.566	162.129	154.956
9.49	152.298	160.611	149.812	161.399	156.297
9.5	154.563	161.245	152.279	160.918	152.464
9.51	152.879	162.192	154.266	163.388	154.028
9.52	153.724	160.681	155.853	161.63	155.313
9.53	156.294	162.11	151.989	162.071	157.037
9.54	152.446	160.181	152.599	161.919	154.69
9.55	155.243	162.535	150.969	162.793	157.155
9.56	156.673	163.031	153.992	161.461	156.42
9.57	153.872	161.023	152.835	160.871	154.58
9.58	155.151	162.743	154.985	163.67	154.472
9.59	153.738	161.223	155.032	163.309	153.323
9.6	153.244	161.461	152.735	161.364	156.762
9.61	152.821	159.579	156.068	161.975	157.446
9.62	154.464	160.694	156.923	161.733	154.185
9.63	154.064	160.782	153.422	161.767	156.977
9.64	154.298	161.765	152.07	162.674	156.651
9.65	151.733	159.7	153.773	162.382	154.533
9.66	152.583	160.263	151.093	161.225	156.591
9.67	156.004	162.046	151.676	159.596	154.641
9.68	153.496	160.395	151.387	161.552	154.885
9.69	154.661	161.447	150.7	162.07	156.722
9.7	155.087	160.244	154.902	161.287	156.106
9.71	153.195	159.222	155.044	161.335	158.686
9.72	151.447	161.63	156.979	159.475	160.173
9.73	153.336	160.473	152.771	160.749	157.669
9.74	152.367	160.606	155.085	160.896	160.089
9.75	151.43	161.657	152.896	161.546	157.481
9.76	150.419	163.582	152.817	161.22	157.733
9.77	153.989	161.514	153.705	159.442	156.821
9.78	153.93	161.208	152.299	158.738	154.957
9.79	156.852	161.79	153.7	162.305	155.023
9.8	155.007	161.096	153.309	161.361	154.818
9.81	155.326	160.55	152.961	160.206	156.005
9.82	154.32	161.887	152.172	162.125	156.098
9.83	155.951	163.16	152.201	159.695	156.41
9.84	154.178	161.292	150.698	162.277	157.889
9.85	154.371	160.353	152.24	161.056	158.055
9.86	150.118	160.515	153.643	162.403	158.172
9.87	152.704	159.815	151.852	160.063	156.893
9.88	152.633	161.727	152.45	162.234	157.926
9.89	153.789	162.856	153.458	160.913	156.555
9.9	155.597	161.585	154.416	162.014	158.865
9.91	154.937	161.893	152.878	161.605	158.728
9.92	154.336	160.803	152.224	163.451	156.768
9.93	151.523	161.418	150.954	161.039	158.749
9.94	153.904	159.771	153.637	162.167	157.339
9.95	152.866	161.948	153.857	161.962	156.761
9.96	155.154	163.207	154.129	160.407	156.378
9.97	152.137	161.526	155.424	161.208	159.093
9.98	153.561	161.37	154.837	161.268	156.094
9.99	155.754	161.524	155.127	161.479	156.015
10	154.533	161.388	152.037	160.526	158.402
10.01	153.429	159.671	151.513	161.366	155.387
10.02	150.522	162.274	153.972	160.533	156.865
10.03	151.216	161.563	152	161.52	154.154
10.04	153.582	160.422	153.656	161.294	154.693
10.05	154.134	164.729	155.293	160.979	155.821
10.06	154.314	161.021	151.721	161.503	157.331
10.07	154.872	161.996	154.589	160.069	157.264
10.08	156.739	163.334	153.525	161.433	153.758
10.09	153.985	162.713	153.931	162.642	153.046
10.1	152.738	163.853	155.858	161.328	152.141
10.11	152.486	161.772	153.976	161.434	153.77
10.12	152.087	163.722	154.212	160.776	154.934
10.13	154.247	161.574	152.726	162.599	155.582
10.14	152.866	162.933	154.021	161.079	154.489
10.15	154.415	161.16	154.129	160.9	157.356
10.16	151.612	164.077	152.469	160.525	157.453
10.17	152.687	162.101	155.255	161.775	156.206
10.18	154.57	161.521	155.597	160.175	158.038
10.19	153.969	163.104	154.741	161.931	157.867
10.2	151.912	162.879	154.754	161.651	157.228
10.21	153.836	161.706	148.768	161.001	156.748
10.22	154.508	161.954	149.981	162.491	156.558
10.23	153.845	160.528	151.045	160.406	154.143
10.24	152.346	163.426	153.861	161.425	155.654
10.25	152.487	160.714	151.192	162.287	154.185
10.26	152.331	161.611	153.216	161.04	155.453
10.27	152.019	161.858	149.892	161.915	155.883
10.28	152.799	161.686	148.66	161.074	156.584
10.29	153.55	162.232	149.803	161.357	157.518
10.3	152.183	160.772	149.995	160.347	154.131
10.31	153.487	160.538	152.95	162.36	155.384
10.32	154.331	159.79	150.559	160.61	154.987
10.33	153.622	159.788	152.736	160.891	158.679
10.34	152.944	163.285	153.526	161.696	157.216
10.35	151.306	160.666	151.164	162.647	156.025
10.36	149.113	162.388	152.558	161.599	158.19
10.37	153.219	161.208	151.386	161.475	155.643
10.38	150.739	161.578	153.461	162.67	156.408
10.39	150.79	161.639	153.818	161.545	154.274
10.4	149.884	161.376	155.223	161.974	155.768
10.41	152.287	161.003	154.365	161.434	154.535
10.42	153.11	159.23	153.466	161.947	157.321
10.43	151.353	161.678	152.617	161.288	156.131
10.44	151.364	161.321	148.308	161.255	155.994
10.45	150.995	160.54	151.822	165.296	157.166
10.46	152.61	161.099	155.022	161.477	154.474
10.47	153.737	162.299	154.54	164.815	155.225
10.48	152.907	159.157	154.915	162.55	153.761
10.49	153.504	162.219	151.748	160.771	156.63
10.5	153.179	161.84	153.099	161.283	153.883
10.51	151.545	163.677	156.577	161.769	153.963
10.52	154.662	161.077	154.285	162.232	154.527
10.53	154.436	159.229	153.048	162.441	155.699
10.54	153.26	159.452	154.343	162.234	154.354
10.55	153.4	161.482	154.139	164.608	156.441
10.56	155.057	160.864	155.432	164.734	157.421
10.57	154.269	160.672	154.826	161.596	158.445
10.58	155.981	161.984	154.878	163.483	156.862
10.59	153.718	160.368	155.403	162.311	156.609
10.6	154.077	161.792	151.363	162.272	155.258
10.61	153.498	161.558	155.481	163.294	155.312
10.62	153.121	162.086	154.327	165.291	158.507
10.63	156.405	162.093	154.78	163.729	156.372
10.64	150.94	161.733	153.322	163.756	156.608
10.65	152.64	161.413	157.189	162.721	155.878
10.66	151.923	161.382	155.29	163.657	155.583
10.67	154.019	162.071	152.9	161.93	162.365
10.68	151.959	159.92	157.082	162.512	157.049
10.69	153.275	160.491	153.36	161.223	159.652
10.7	151.65	159.746	152.278	163.485	156.801
10.71	149.94	160.576	151.945	161.639	156.502
10.72	150.827	159.01	153.912	162.918	158.061
10.73	153.709	160.778	153.186	161.808	154.774
10.74	152.82	162.982	153.757	161.295	154.494
10.75	155.109	160.668	153.537	163.33	157.273
10.76	154.282	160.111	154.389	162.316	157.191
10.77	150.227	160.334	153.044	163.783	158.906
10.78	151.644	161.193	154.282	161.556	157.548
10.79	150.075	163.081	154.176	161.114	156.126
10.8	150.784	162.301	154.472	160.868	156.568
10.81	151.487	160.083	153.936	161.715	156.521
10.82	151.109	160.329	155.404	162.365	157.936
10.83	151.766	161.218	154.166	162.078	155.846
10.84	155.661	159.824	154.829	160.671	155.555
10.85	152.731	161.494	152.173	160.566	157.988
10.86	152.424	160.959	156.372	162.912	157.148
10.87	152.883	160.331	154.196	161.614	156.724
10.88	153.713	161.507	154.887	163.232	157.005
10.89	150.014	160.871	152.132	163.478	153.609
10.9	151.452	160.384	151.843	164.302	154.116
10.91	151.002	160.775	152.586	164.336	159.319
10.92	151.697	161.951	153.354	164.141	156.611
10.93	151.667	159.504	153.965	162.489	156.321
10.94	152.064	161.071	155.612	163.48	157.033
10.95	150.132	160.156	155.581	163.506	157.503
10.96	152.586	159.516	154.454	162.755	155.027
10.97	151.293	161.531	153.704	162.685	157.438
10.98	152.412	159.879	155.759	161.458	155.539
10.99	150.229	160.289	154.12	163.95	154.747
11	152.73	160.927	155.101	162.259	154.421
11.01	151.29	160.697	154.049	164.507	156.333
11.02	150.33	160.226	152.125	164.294	151.495
11.03	149.542	159.155	152.749	163.816	158.057
11.04	152.949	159.827	155.801	161.881	155.582
11.05	149.716	159.455	154.482	162.295	157.054
11.06	153.889	160.388	155.531	160.675	158.908
11.07	153.236	159.76	156.427	162.031	158.821
11.08	153.592	159.544	155.081	163.76	155.74
11.09	150.682	161.087	156.019	163.557	156.505
11.1	150.764	159.727	157.847	163.097	157.532
11.11	151.275	161.225	156.276	160.149	160.614
11.12	152.452	158.668	157.934	161.012	158.196
11.13	151.358	159.685	155.542	161.594	158.327
11.14	151.315	158.535	156.252	160.86	154.982
11.15	152.044	160.264	153.907	162.585	158.404
11.16	150.704	158.365	156.438	163.215	157.676
11.17	152.342	161.235	154.502	162.674	155.69
11.18	153.232	161.285	154.717	162.236	156.074
11.19	152.318	160.044	154.944	162.079	157.158
11.2	151.293	160.787	153.12	163.469	154.543
11.21	150.18	161.652	153.637	161.354	157.192
11.22	151.331	158.972	154.023	162.12	157.267
11.23	152.082	158.082	152.076	165.474	157.897
11.24	154.616	160.308	152.083	164.036	158.193
11.25	151.594	160.004	155.363	162.403	156.171
11.26	150.4	162.189	153.73	163.046	156.479
11.27	150.393	162.834	153.29	163.483	156.808
11.28	152.308	162.911	153.432	163.289	157.323
11.29	150.05	162.595	152.861	161.858	158.745
11.3	147.975	160.947	155.407	162.197	157.183
11.31	150.363	161.984	155.758	162.914	157.82
11.32	149.574	161.082	153.421	165.404	156.748
11.33	149.369	160.013	151.232	162.376	157.962
11.34	148.883	162.922	155.754	163.116	158.321
11.35	147.47	161.235	154.341	164.031	158.405
11.36	150.801	160.6	153.892	162.407	154.572
11.37	151.132	161.77	154.6	163.203	158.309
11.38	149.939	162.914	155.264	161.946	156.41
11.39	150.017	163.518	157.477	163.418	156.529
11.4	147.798	161.154	155.58	163.528	154.379
11.41	148.172	161.194	154.256	165.949	158.498
11.42	149.166	161.425	153.69	164.177	159.076
11.43	149.52	161.174	155.191	163.619	155.015
11.44	149.735	162.083	154.314	164.457	156.579
11.45	148.625	160.99	153.792	162.046	158.093
11.46	150.101	160.53	155.253	162.857	156.584
11.47	151.49	160.001	155.181	163.457	159.682
11.48	150.995	160.478	154.902	162.87	158.113
11.49	149.469	160.544	154.497	162.615	157.913
11.5	149.677	160.77	153.396	162.273	157.81
11.51	151.296	162.15	153.872	161.04	157.74
11.52	151.325	160.396	154.233	163.235	158.066
11.53	149.653	159.895	153.813	162.783	154.405
11.54	151.441	162.016	158.014	162.534	158.066
11.55	149.649	161.649	153.954	162.857	157.612
11.56	150.989	160.236	152.961	161.646	158.79
11.57	150.293	162.027	154.257	164.211	158.228
11.58	151.711	159.813	155.095	161.247	158.933
11.59	151.453	162.194	152.706	164.148	160.669
11.6	149.082	161.508	151.856	161.267	157.045
11.61	150.683	160.473	153.166	159.972	159.797
11.62	150.931	163.517	153.596	164.234	162.293
11.63	150.678	159.363	155.761	163.549	161.444
11.64	151.214	161.565	154.566	161.159	160.852
11.65	150.893	161.334	154.055	162.854	161.883
11.66	151.87	163.215	153.168	163.264	163.159
11.67	152.138	161.776	152.925	162.222	157.277
11.68	149.844	161.05	155.571	163.527	160.171
11.69	151.585	159.845	152.228	163.903	157.654
11.7	150.361	160.991	154.171	164.509	158.958
11.71	149.459	159.705	155.04	162.004	159.012
11.72	149.162	161.265	153.731	162.02	159.992
11.73	150.263	161.717	155.599	162.735	156.719
11.74	151.487	162.731	153.243	162.448	159.276
11.75	149.005	159.761	154.859	163.172	159.157
11.76	149.151	161.554	154.734	164.518	158.167
11.77	153.425	160.934	153.576	162.948	160.333
11.78	150.475	160.354	155.443	162.321	158.041
11.79	153.124	159.46	157.706	164.014	160.761
11.8	149.618	161.019	155.411	163.632	157.668
11.81	150.301	160.403	156.669	162.933	157.001
11.82	150.621	162.428	154.007	165.118	158.008
11.83	154.314	161.481	155.591	161.602	161.409
11.84	151.579	163.204	153.83	163.08	158.096
11.85	149.022	164.707	153.869	164.529	158.11
11.86	150.845	161.328	155.067	163.925	159.934
11.87	153.217	160.911	157.708	163.53	157.125
11.88	151.97	161.499	155.024	164	159.512
11.89	151.6	160.904	156.492	163.948	159.333
11.9	151.725	162.213	153.02	163.99	162.016
11.91	151.281	159.464	156.113	162.792	160.737
11.92	150.804	162.01	154.381	161.98	160.318
11.93	150.741	160.483	152.403	162.846	160.111
11.94	151.209	159.605	152.214	162.763	158.175
11.95	148.606	161.277	155.164	162.453	158.47
11.96	152.99	159.57	153.347	164.43	161.058
11.97	151.456	160.553	150.194	162.296	161.048
11.98	151.021	161.103	153.767	161.363	160.454
11.99	149.883	162.754	152.676	161.611	160.408
12	152.806	159.493	152.819	161.561	160.082
12.01	151.251	160.578	153.215	161.175	160.875
12.02	149.447	159.31	152.904	163.085	163.49
12.03	148.477	162.451	154.727	161.373	160.29
12.04	149.737	159.694	155.184	163.483	163.462
12.05	151.046	161.741	151.743	164.804	164.209
12.06	152.722	160.486	151.831	163.614	159.805
12.07	153.021	159.38	150.886	164.278	161.172
12.08	155.156	160.459	153.22	161.577	160.383
12.09	153.519	160.738	153.779	162.664	162.974
12.1	153.003	160.043	154.093	162.334	161.043
12.11	152.864	158.445	155.733	162.003	161.243
12.12	150.31	159.632	152.619	161.834	161.693
12.13	153.319	160.57	153.566	163.215	161.881
12.14	153.896	159.591	152.57	163.206	160.835
12.15	150.902	158.807	153.386	161.879	162.162
12.16	149.649	160.219	152.903	162.913	158.619
12.17	151.391	159.865	154.401	164.296	161.433
12.18	152.383	160.703	153.188	164.013	158.775
12.19	154.004	160.845	152.839	159.792	162.35
12.2	153.531	161.183	156.242	163.144	164.708
12.21	154.458	161.83	155.699	162.054	160.268
12.22	153.154	162.169	152.534	162.082	159.563
12.23	151.881	162.004	153.05	165.644	159.823
12.24	151.666	163.146	156.664	165.589	161.794
12.25	149.468	162.87	154.081	164.815	160.385
12.26	151.808	163.079	156.502	162.722	161.104
12.27	150.027	162.403	154.479	165.32	158.036
12.28	150.831	162.011	152.286	161.845	160.205
12.29	152.34	162.265	153.727	164.504	163.731
12.3	151.689	161.456	153.704	164.371	159.744
12.31	149.229	160.651	155.888	164.552	158.972
12.32	151.556	160.093	154.437	163.579	160.647
12.33	150.254	160.658	153.388	163.247	160.542
12.34	152.501	158.893	154.804	165.364	158.449
12.35	152.714	160.281	156.474	165.716	160.68
12.36	151.666	160.452	151.714	164.56	160.406
12.37	153.255	161.14	153.762	165.44	160.104
12.38	152.112	160.476	152.849	162.25	160.083
12.39	150.083	161.215	154.703	163.542	158.795
12.4	151.013	161.855	157.183	163.434	160.373
12.41	155.763	161.71	153.886	163.15	159.857
12.42	153.262	162.335	154.248	163.315	158.294
12.43	151.14	162.82	153.526	163.878	158.846
12.44	150.438	160.748	155.354	164.709	156.431
12.45	151.813	159.843	152.043	164.746	157.124
12.46	151.382	159.9	152.434	166.255	155.546
12.47	150.952	162.617	155.434	164.955	156.903
12.48	153.212	162.251	152.529	164.047	153.903
12.49	151.962	161.858	157.556	164.315	155.923
12.5	151.779	162.063	154.009	163.812	158.715
12.51	152.221	160.974	153.151	163.972	156.413
12.52	150.834	161.562	153.242	165.344	156.447
12.53	153.816	161.262	153.733	165.546	158.379
12.54	152.64	160.807	153.718	165.209	156.196
12.55	152.689	162.155	155.834	164.652	156.875
12.56	155.794	161.129	154.835	164.921	158.317
12.57	153.692	161.395	155.303	163.026	157.262
12.58	151.916	159.917	152.942	163.734	157.67
12.59	153.512	160.619	154.346	163.743	160.528
12.6	152.224	160.424	155.795	161.725	159.454
12.61	148.7	162.326	155.286	162.747	157.667
12.62	151.033	162.112	155.732	161.708	156.282
12.63	151.404	161.463	153.67	164.187	157.136
12.64	150.442	161.713	153.54	163.89	158.077
12.65	152.791	161.152	155.662	164.616	156.984
12.66	151.885	161.995	155.222	161.015	157.787
12.67	150.545	161.042	155.293	163.337	154.995
12.68	153.192	162.639	154.803	163.577	159.284
12.69	150.296	162.162	155.195	165.147	159.935
12.7	154.033	160.64	158.936	163.71	159.376
12.71	150.85	161.764	155.788	163.107	155.791
12.72	151.727	162.04	159.527	163.222	156.346
12.73	151.696	161.438	157.313	165.197	154.093
12.74	151.097	164.432	158.452	164.022	158.863
12.75	151.107	161.312	157.2	163.767	158.453
12.76	151.864	164.212	155.743	163.177	155.23
12.77	152.877	161.393	154.72	165.494	152.817
12.78	152.742	162.111	154.129	163.385	157.141
12.79	150.348	162.197	156.236	165.337	156.998
12.8	154.476	160.857	154.801	163.747	156.728
12.81	152.855	161.427	152.802	163.152	156.709
12.82	152.354	160.186	153.333	163.201	157.713
12.83	153.807	161.703	153.81	163.7	154.98
12.84	154.202	163.485	151.765	164.043	157.117
12.85	152.519	162.187	152.45	163.394	158.998
12.86	151.234	161.112	153.747	165.251	156.826
12.87	152.578	161.653	153.536	164.39	156.003
12.88	148.75	162.912	155.302	164.39	158.928
12.89	151.075	162.515	152.32	162.885	156.381
12.9	152	162.536	154.624	164.617	156.959
12.91	151.368	162.267	153.484	164.606	158.315
12.92	151.196	161.673	152.735	164.563	156.866
12.93	154.776	162.097	152.6	165.459	157.109
12.94	153.073	162.955	150.294	163.871	158.548
12.95	153.257	162.565	150.055	162.117	155.912
12.96	153.276	162.639	155.059	162.122	157.534
12.97	153.357	161.206	155.596	165.974	156.008
12.98	152.814	160.309	155.804	162.719	156.036
12.99	152.283	163.048	157.009	165.07	156.002
13	151.706	162.44	153.162	165.666	155.732
13.01	151.816	161.378	155.081	164.089	157.258
13.02	150.739	162.387	153.721	163.97	156.779
13.03	151.501	162.849	154.553	163.359	157.469
13.04	150.639	163.217	153.972	166.72	157.624
13.05	150.995	162.501	152.791	162.203	156.835
13.06	149.293	160.546	153.124	164.458	158.307
13.07	148.155	161.391	153.608	161.451	155.412
13.08	151.567	160.057	152.695	163.53	156.032
13.09	148.908	161.9	153.689	163.956	156.688
13.1	148.904	161.265	151.17	164.531	155.716
13.11	150.709	161.287	152.875	163.468	158.562
13.12	150.345	161.433	153.406	163.495	157.629
13.13	150.549	162.547	154.602	164.573	156.456
13.14	149.945	162.148	156.627	165.42	153.487
13.15	151.053	161.555	153.274	164.346	156.272
13.16	154.134	161.067	156.084	163.716	157.744
13.17	152.428	159.822	155.015	164.135	154.995
13.18	152.344	162.694	156.036	163.773	155.832
13.19	152.214	162.617	154.027	161.515	159.481
13.2	151.643	160.349	155.722	162.887	155.403
13.21	152.377	159.842	153.884	163.503	159.652
13.22	152.797	160.523	156.351	164.667	157.711
13.23	150.489	160.177	155.367	164.865	154.954
13.24	155.065	160.438	157.229	162.706	156.36
13.25	149.631	159.55	155.144	162.865	155.019
13.26	150.262	162.013	155.695	162.399	157.614
13.27	150.102	160.914	154.165	163.895	153.647
13.28	152.582	161.847	154.2	164.502	155.082
13.29	150.452	161.975	153.182	162.99	154.51
13.3	154.19	161.64	155.088	161.033	156.255
13.31	152.065	162.214	155.935	165.064	155.152
13.32	150.654	160.473	156.022	165.092	157.644
13.33	148.516	160.829	153.378	160.76	157.051
13.34	149.384	160.133	157.37	162.609	159.185
13.35	152.465	161.252	156.093	162.761	158.199
13.36	153.279	160.503	158.084	162.489	158.306
13.37	150.463	162.531	155.921	162.15	158.838
13.38	148.653	160.837	155.055	163.751	160.019
13.39	153.062	161.31	155.149	162.644	160.513
13.4	152.887	160.211	154.833	163.952	157.896
13.41	154.01	162.55	156.494	163.776	157.12
13.42	151.108	160.978	154.545	163.801	159.016
13.43	152.393	160.988	154.194	164.195	156.937
13.44	154.037	161.472	155.505	164.982	158.293
13.45	150.444	161.638	153.952	163.758	158.554
13.46	154.527	160.78	154.047	163.925	157.354
13.47	150.904	161.756	154.981	164.784	158.006
13.48	150.409	160.541	157.422	163.314	156.638
13.49	148.629	160.672	154.045	163.504	160.346
13.5	148.69	162.296	156.265	164.752	158.252
13.51	149.698	163.156	155.308	164.776	160.004
13.52	149.768	162.624	155.613	164.111	157.242
13.53	151.458	162.113	154.252	162.368	156.262
13.54	149.759	161.863	153.614	164.033	159.609
13.55	148.213	162.474	154.128	163.463	158.044
13.56	149.185	160.295	155.214	165.023	156.395
13.57	148.872	159.935	157.694	162.897	157.212
13.58	151.989	162.469	154.89	164.141	154.845
13.59	150.152	161.341	154.621	163.599	157.113
13.6	152.951	160.509	153.93	164.679	158.634
13.61	150.707	160.694	155.015	163.87	157.687
13.62	151.834	159.385	157.353	163.999	161.9
13.63	150.384	160.203	157.81	164.181	156.642
13.64	152.983	161.688	153.262	165.362	158.476
13.65	150.847	161.193	156.59	168.364	156.689
13.66	153.111	160.632	154.482	165.218	161.199
13.67	150.448	159.574	156.251	166.037	158.35
13.68	152.779	160.189	154.662	165.799	160.075
13.69	150.555	159.09	154.238	166.07	159.419
13.7	151.268	160.108	155.957	166.354	158.117
13.71	151.785	160.65	158.75	165.658	162.967
13.72	152.022	161.95	159.287	165.633	156.56
13.73	151.885	160.212	157.52	163.762	157.864
13.74	155.416	161.802	155.975	164.72	157.311
13.75	151.564	159.556	156.629	164.262	157.906
13.76	150.972	161.699	156.417	163.826	155.354
13.77	151.812	161.366	156.15	165.613	155.742
13.78	149.971	161.856	153.902	165.536	155.91
13.79	150.896	160.51	155.093	164.568	155.892
13.8	153.055	160.024	155.984	163.692	154.897
13.81	153.581	160.702	153.541	167.741	156.178
13.82	151.743	160.497	154.878	164.664	157.124
13.83	153.55	161.923	156.82	164.254	154.581
13.84	151.181	162.16	154.049	164.177	157.908
13.85	151.702	162.587	156.66	166	158.462
13.86	150.411	159.302	157.399	164.474	155.504
13.87	150.31	160.406	154.258	165.514	158.065
13.88	150.098	160.377	155.534	164.959	156.663
13.89	148.275	160.32	154.964	165.47	157.13
13.9	152.833	161.997	153.354	165.911	156.424
13.91	152.909	159.677	157.003	165.588	159.113
13.92	150.69	160.499	154.278	165.045	153.656
13.93	150.402	163.395	156.832	162.879	157.244
13.94	148.911	162.137	157.676	163.295	155.396
13.95	151.668	162.775	155.737	165.399	156.974
13.96	151.463	160.785	153.881	163.649	156.95
13.97	151.13	160.899	152.904	163.502	156.502
13.98	151.511	159.89	153.902	165.27	157.461
13.99	152.522	161.274	156.947	165.976	157.839
14	149.657	161.395	153.214	164.294	157.128
14.01	146.641	161.963	151.428	163.133	157.355
14.02	152.746	161.1	154.288	163.034	158.94
14.03	152.69	159.727	157.052	164.87	155.566
14.04	150.694	161.479	155.361	164.092	157.253
14.05	149.361	162.11	154.216	165.021	159.033
14.06	147.92	160.9	153.274	164.928	158.034
14.07	152.583	161.61	154.808	166.106	159.955
14.08	151.15	162.084	152.222	164.511	155.823
14.09	149.683	160.708	151.734	166.526	156.158
14.1	152.089	162.694	154.89	165.805	157.308
14.11	148.769	159.931	153.288	163.224	158.099
14.12	150.898	161.329	153.762	165.802	157.413
14.13	150.69	161.902	153.547	166.688	157.439
14.14	150.124	161.598	153.432	164.795	155.075
14.15	149.829	161.633	155.188	162.17	157.375
14.16	151.001	161.887	154.99	164.899	156.966
14.17	152.365	163.547	155.685	165.002	158.641
14.18	152.509	162.909	157.392	163.325	157.176
14.19	151.56	162.452	158.736	164.841	159.191
14.2	151.551	161.327	156.044	164.541	156.219
14.21	151.891	161.071	157.679	165.645	158.637
14.22	151.322	161.286	154.973	164.802	158.882
14.23	153.851	160.07	156.005	164.178	156.237
14.24	150.298	161.999	156.164	165.951	157.421
14.25	148.061	160.526	157.252	164.885	156.994
14.26	148.712	160.647	157.846	167.488	157.091
14.27	148.16	160.64	156.536	165.904	156.855
14.28	150.739	162.746	157.115	164.999	159.599
14.29	152.966	162.279	157.188	164.78	158.051
14.3	150.302	161.88	156.708	165.333	157.448
14.31	153.072	161.669	157.24	166.633	154.981
14.32	151.492	160.825	157.588	166.792	155.337
14.33	150.963	162.694	155.722	165.3	154.954
14.34	151.462	159.989	155.171	166.776	155.985
14.35	150.745	160.835	154.029	165.676	156.603
14.36	153.853	160.329	155.965	164.87	158.585
14.37	150.981	162.587	157.236	164.949	155.26
14.38	152.582	162.985	153.033	164.827	156.913
14.39	151.462	162.849	157.939	164.492	156.762
14.4	152.704	161.727	154.752	163.62	157.769
14.41	151.067	162.2	155.838	165.157	157.589
14.42	150.28	161.213	154.589	164.454	155.096
14.43	150.879	162.417	153.679	165.532	158.367
14.44	147.175	162.191	156.024	165.075	154.471
14.45	151.052	162.303	152.766	166.771	157.719
14.46	152.197	161.693	154.845	163.955	156.974
14.47	149.62	160.325	155.468	165.664	155.169
14.48	150.476	161.005	154.136	165.525	157.814
14.49	148.54	161.529	156.293	165.336	155.615
14.5	151.422	160.825	155.429	163.127	156.768
14.51	150.537	161.075	154.199	164.039	157.582
14.52	147.675	161.052	154.004	164.024	160.707
14.53	148.917	161.158	154.624	165.325	159.281
14.54	150.901	161.929	153.487	165.689	156.551
14.55	152.787	162.055	157.454	165.473	159.207
14.56	150.087	161.176	152.899	165.92	156.88
14.57	151.823	161.862	156.133	164.157	158.184
14.58	151.014	159.833	155.795	164.269	159.001
14.59	151.105	161.758	154.631	166.148	157.516
14.6	150.398	161.477	156.575	167.111	157.046
14.61	150.143	160.704	156.248	165.381	158.564
14.62	151.203	161.056	156.373	166.7	161.173
14.63	150.451	161.201	159.961	163.357	159.357
14.64	152.027	160.217	156.847	163.517	158.078
14.65	152.045	161.341	158.46	165.383	155.549
14.66	152.239	161.057	155.045	165.762	156.647
14.67	149.899	161.328	156.056	164.662	157.447
14.68	152.606	159.68	156.948	165.507	159.968
14.69	148.204	161.125	156.456	166.153	157.585
14.7	150.964	159.024	156.5	165.77	160.194
14.71	148.506	159.912	157.832	165.798	157.341
14.72	150.126	161.599	156.843	166.593	160.023
14.73	149.165	161.236	156.014	164.391	157.009
14.74	148.499	162.053	156.86	162.98	157.685
14.75	150.751	161.634	156.879	164.326	159.263
14.76	149.943	159.374	158.432	165.202	159.894
14.77	151.241	161.774	156.956	163.324	160.09
14.78	150.882	162	158.336	165.293	157.614
14.79	148.671	159.306	158.199	166.298	159.253
14.8	150.793	159.93	157.897	165.614	159.749
14.81	151.561	161.608	158.051	166.012	156.305
14.82	149.462	163.609	158.436	165.641	159.235
14.83	151.951	159.879	157.122	165.629	159.63
14.84	150.29	162.694	156.656	165.122	158.328
14.85	151.831	162.023	157.647	164.617	159.907
14.86	150.634	162.464	159.267	166.464	158.683
14.87	152.078	160.551	155.825	162.837	157.137
14.88	150.197	162.415	154.855	165.121	158.806
14.89	152.005	161.736	153.928	163.531	158.112
14.9	151.269	160.305	156.062	164.667	156.063
14.91	152.671	161.812	155.272	166.36	159.566
14.92	153.79	160.59	154.808	164.998	158.789
14.93	153.997	161.367	158.248	163.684	160.353
14.94	152.823	160.524	156.346	163.747	159.759
14.95	153.054	162.139	157.825	165.615	160.656
14.96	154.153	162.328	157.022	167.475	160.281
14.97	154.413	160.71	159.594	162.858	160.435
14.98	154.693	162.869	158.234	163.913	161.34
14.99	153.81	162.811	154.877	163.662	160.85
15	153.512	160.674	157.608	163.604	161.205
15.01	151.961	162.888	156.499	163.016	155.719
15.02	152.028	161.346	158.277	164.924	154.197
15.03	152.207	161.497	157.073	163.207	161.352
15.04	152.066	163.802	157.224	164.422	159.023
15.05	151.84	161.791	155.614	162.174	161.622
15.06	150.862	161.521	157.019	162.401	157.161
15.07	149.441	162.007	155.087	165.05	160.812
15.08	148.008	163.465	155.312	163.264	157.832
15.09	149.799	162.47	154.055	164.64	158.821
15.1	148.246	159.42	155.413	162.219	162.351
15.11	151.972	162.667	157.624	164.619	161.28
15.12	152.293	161.256	156.574	161.91	161.125
15.13	150.661	161.518	153.981	162.922	158.854
15.14	153.32	160.97	156.849	164.049	157.692
15.15	149.586	161.25	158.538	163.173	159.389
15.16	151.932	160.932	160.588	163.552	154.602
15.17	151.863	163.178	156.006	164.232	158.46
15.18	151.502	164.298	159.993	163.505	159.777
15.19	151.007	162.374	158.1	162.773	160.284
15.2	153.183	160.738	157.74	162.755	158.9
15.21	153.133	161.258	156.428	161.151	157.815
15.22	150.285	162.269	154.289	163.221	157.459
15.23	151.099	161.139	156.205	164.203	157.342
15.24	152.821	162.457	155.188	163.167	159.778
15.25	153.006	162.086	157.738	165.341	161.101
15.26	151.853	160.681	155.881	165.406	156.224
15.27	148.939	163.037	156.266	163.507	158.608
15.28	148.461	163.516	157.241	164.213	157.561
15.29	150.611	161.185	158.438	164.971	157.571
15.3	152.497	161.276	159.335	163.776	155.983
15.31	150.754	164.363	157.582	165.819	157.011
15.32	149.097	163.675	152.858	165.196	157.646
15.33	147.764	162.137	158.622	164.162	159.765
15.34	149.192	162.295	155.633	164.734	154.956
15.35	150.093	162.006	155.659	165.199	156.078
15.36	150.49	163.082	155.895	164.542	155.605
15.37	149.7	162.481	156.457	164.62	156.654
15.38	150.034	162.468	155.817	163.418	158.525
15.39	151.353	164.952	156.251	164.983	155.542
15.4	153.464	163.928	156.874	164.461	158.472
15.41	149.803	161.903	155.39	165.304	156.439
15.42	151.417	161.357	155.31	163.56	155.945
15.43	150.643	162.603	154.87	164.743	156.398
15.44	152.68	162.038	154.729	165.32	158.598
15.45	153.764	161.243	152.947	163.266	158.009
15.46	151.934	163.281	156.72	165.426	159.779
15.47	150.987	161.979	153.181	164.596	159.262
15.48	153.932	162.362	156.549	165.932	157.615
15.49	150.983	161.931	157.195	165.1	158.361
15.5	152.494	163.006	153.79	164.217	158.92
15.51	151.887	162.034	153.067	165.984	158.791
15.52	149.186	163.186	155.79	165.824	156.133
15.53	150.852	161.559	154.281	163.891	159.162
15.54	150.938	161.497	155.59	166.057	157.307
15.55	150.435	162.254	156.107	166.584	161.124
15.56	150.871	162.268	155.776	165.06	158.789
15.57	151.039	161.371	155.059	165.263	156.196
15.58	152.574	160.099	155.91	164.868	159.898
15.59	151.624	161.835	157.928	165.491	155.766
15.6	151.12	161.224	157.309	164.734	156.415
15.61	149.539	161.226	156.406	163.61	161.478
15.62	149.286	162.804	157.527	163.548	158.344
15.63	151.373	163.352	158.933	161.391	158.643
15.64	150.498	163.243	160.718	165	158.541
15.65	149.328	162.739	157.986	165.254	155.582
15.66	148.942	162.101	156.348	163.636	157.152
15.67	152.477	160.473	156.882	163.675	157.939
15.68	151.279	161.161	159.804	163.282	156.593
15.69	151.772	161.205	157.695	163.208	159.227
15.7	152.44	159.423	156.639	166.008	158.78
15.71	152.948	160.953	158.423	164.42	158.676
15.72	151.604	162.379	155.376	164.643	155.439
15.73	152.622	163.6	158.986	165.26	158.376
15.74	152.218	161.208	158.101	165.992	157.154
15.75	151.5	161.119	158.233	164.664	155.013
15.76	151.453	161.668	157.455	164.97	157.203
15.77	151.385	160.715	156.874	165.271	154.964
15.78	150.82	160.09	159.525	163.212	155.101
15.79	154.223	161.117	160.078	163.747	159.951
15.8	153.101	159.491	159.602	164.01	157.343
15.81	152.131	162.122	156.494	165.114	159.687
15.82	151.704	161.266	160.783	162.937	158.821
15.83	149.301	161.914	159.618	162.545	156.03
15.84	152.03	163.268	154.883	162.146	158.242
15.85	152.61	162.062	157.692	163.151	157.035
15.86	151.614	162.776	159.772	163.198	157.809
15.87	151.644	163.713	156.865	164.064	158.716
15.88	152.156	161.767	156.808	162.128	159.079
15.89	152.804	160.894	158.347	162.687	157.432
15.9	150.907	162.349	156.727	163.566	155.626
15.91	152.897	164.716	156.68	163.598	156.959
15.92	152.988	161.816	154.09	164.708	156.573
15.93	149.667	161.799	157.194	163.688	155.881
15.94	149.891	161.111	160.922	162.588	156.088
15.95	149.685	162.182	156.146	162.953	156.148
15.96	150.083	160.889	156.746	163.337	156.774
15.97	147.293	160.958	157.558	164.251	157.398
15.98	150.645	161.759	155.95	165.13	155.761
15.99	152.183	161.513	157.755	165.308	157.984
16	151.582	163.388	157.65	164.042	158.772
16.01	149.961	162.559	156.612	165.475	157.851
16.02	150.854	162.386	156.323	165.141	159.13
16.03	151.398	162.333	155.857	163.878	158.379
16.04	150.921	161.306	158.679	165.563	158.531
16.05	149.241	160.526	155.702	166.339	157.319
16.06	151.855	163.082	156.232	165.154	159.389
16.07	151.466	162.718	156.851	164.133	159.745
16.08	153.254	163.852	156.055	163.456	156.904
16.09	150.548	162.229	153.417	165.22	157.8
16.1	150.083	161.578	156.861	165.081	156.841
16.11	149.586	162.37	158.446	163.73	156.44
16.12	151.927	162.993	156.176	163.779	160.658
16.13	151.491	164.47	156.263	164.538	156.965
16.14	152.061	162.047	155.718	166.396	159.477
16.15	151.493	164.277	156.286	164.763	157.419
16.16	152.561	162.214	156.202	167.22	160.098
16.17	151.867	162.112	156.897	165.257	158.697
16.18	149.545	162.941	155.289	166.494	158.152
16.19	151.01	163.923	157.615	165.149	158.36
16.2	149.262	163.449	156.517	165.994	155.684
16.21	151.511	162.703	154.009	165.807	157.775
16.22	152.247	162.504	155.926	164.073	156.428
16.23	151.451	163.165	157.984	164.892	157.141
16.24	149.376	163.228	157.628	164.981	157.952
16.25	148.983	162.329	154.739	164.871	156.312
16.26	150.523	163.225	158.414	165.51	156.979
16.27	150.447	160.429	156.734	164.301	155.825
16.28	152.9	162.224	156.957	163.396	160.328
16.29	149.671	163.862	155.226	166.002	155.343
16.3	150.076	163.172	159.238	165.452	157.311
16.31	151.801	164.875	155.844	164.719	156.681
16.32	150.111	163.224	156.914	162.987	157.3
16.33	150.184	163.703	157.447	163.926	157.258
16.34	150.823	161.864	157.809	164.011	156.946
16.35	149.62	164.02	158.075	162.793	157.185
16.36	149.45	162.996	157.579	165.421	156.072
16.37	153.319	162.241	157.239	162.96	159.61
16.38	150.709	161.998	155.98	163.514	156.41
16.39	154.602	162.543	157.809	163.796	159.696
16.4	156.128	161.883	155.164	165.532	158.365
16.41	155.056	163.972	158.752	164.815	156.298
16.42	150.643	164.289	157.499	163.535	155.769
16.43	152.628	163.757	158.055	164.121	156.492
16.44	152.306	164.549	155.397	163.659	156.898
16.45	148.864	163.676	158.986	164.468	156.99
16.46	148.373	160.663	157.499	164.069	154.936
16.47	151.102	163.15	155.253	165.241	155.805
16.48	151.822	164.558	160.141	163.943	151.643
16.49	150.343	163.814	158.277	163.508	154.623
16.5	150.288	161.799	156.289	165.918	155.598
16.51	149.131	163.693	158.92	166.202	156.032
16.52	146.412	163.104	157.285	164.265	154.926
16.53	149.859	162.667	157.834	165.841	155.052
16.54	147.793	163.005	158.138	163.831	154.45
16.55	149.324	163.607	160.083	163.593	155.826
16.56	148.333	162.714	157.882	166.286	155.048
16.57	149.361	164.571	160.585	162.836	156.059
16.58	147.353	162.934	157.519	163.004	154.874
16.59	152.479	161.037	155.797	164.966	157.708
16.6	150.572	161.265	155.506	163.528	156.342
16.61	150.191	161.378	156.22	165.028	156.607
16.62	149.1	160.654	156.174	164.029	156.022
16.63	148.393	161.508	159.388	164.932	155.778
16.64	150.523	162.675	156.993	165.703	155.185
16.65	153.345	162.378	159.149	164.914	157.376
16.66	153.467	162.86	155.601	168.352	157.843
16.67	152.212	162.241	155.054	164.984	155.312
16.68	150.35	164.796	156.082	165.478	159.8
16.69	151.5	163.597	156.825	164.361	156.073
16.7	149.696	161.762	158.147	164.948	156.346
16.71	149.884	162.019	156.572	164.533	157.444
16.72	150.501	161.195	154.829	164.474	158.954
16.73	149.269	162.078	156.511	162.818	159.358
16.74	150.203	161.652	156.432	163.72	159.768
16.75	149.315	162.407	155.569	164.765	158.865
16.76	150.679	163.451	156.182	163.646	158.933
16.77	152.746	161.585	154.127	162.862	156.82
16.78	149.89	161.432	156.432	164.859	161.631
16.79	152.715	161.094	153.441	164.178	159.208
16.8	152.953	163.318	153.136	163.789	161.119
16.81	149.578	162.8	153.239	163.575	159.356
16.82	151.87	163.276	155.094	161.954	159.621
16.83	151.464	163.51	157.674	163.124	157.868
16.84	148.955	162.696	154.213	163.47	158.287
16.85	149.414	163.103	152.504	161.916	158.823
16.86	152.48	161.764	153.172	160.694	159.839
16.87	152.208	164.292	154.202	159.849	160.995
16.88	151.521	160.318	153.068	164.081	159.637
16.89	151.473	162.429	153.111	163.082	158.836
16.9	151.464	161.777	152.162	161.109	160.254
16.91	148.524	161.267	153.785	161.707	157.743
16.92	151.282	163.384	154.536	162.178	160.556
16.93	152.663	163.202	153.2	162.81	160.785
16.94	151.41	163.336	155.306	161.24	159.375
16.95	149.537	161.648	154.448	161.908	156.175
16.96	151.924	163.078	154.976	163.045	157.487
16.97	153.096	162.953	153.225	162.219	162.158
16.98	153.26	164.269	153.624	162.284	161.198
16.99	151.441	163.677	152.322	163.161	157.884
17	152.037	159.705	150.72	162.929	157.898
17.01	153.004	164.417	153.502	161.319	157.655
17.02	150.812	163.139	154.652	162.867	159.307
17.03	148.252	163.381	155.036	162.637	161.459
17.04	150.977	162.965	152.471	163.582	157.52
17.05	146.643	163.84	156.57	161.068	156.715
17.06	152.176	162.956	154.522	164.652	159.762
17.07	151.352	164.957	157.276	162.277	157.583
17.08	150.513	161.926	154.58	162.747	158.648
17.09	152.919	163.696	154.764	161.499	157.097
17.1	150.778	161.991	157	162.216	159.201
17.11	151.363	161.196	155.502	161.355	156.664
17.12	151.849	162.829	157.937	160.987	159.168
17.13	154.458	161.446	154.812	163.412	156.541
17.14	153.093	162.651	156.047	163.03	157.16
17.15	151.232	164.469	157.937	164.765	160.889
17.16	149.452	162.466	155.754	162.765	158.911
17.17	150.173	161.381	155.902	163.512	160.579
17.18	152.754	161.799	154.724	163.475	158.473
17.19	150.576	162.676	156.66	163.496	159.193
17.2	148.413	161.322	154.711	161.462	155.444
17.21	148.488	162.29	154.472	164.622	156.808
17.22	147.143	162.321	155.861	161.093	157.771
17.23	150.752	163.656	154.827	162.867	158.331
17.24	149.705	162.394	154.059	163.421	159.12
17.25	149.731	162.083	157.852	161.861	157.226
17.26	147.699	159.638	157.09	162.63	155.392
17.27	147.051	162.098	154.703	161.356	154.144
17.28	148.961	162.029	157.446	163.456	156.477
17.29	148.077	162.25	154.891	163.265	155.9
17.3	147.155	161.53	156.313	161.818	158.26
17.31	147.569	162.37	155.146	164.112	155.968
17.32	145.891	163.753	156.056	162.962	154.82
17.33	149.198	161.123	156.523	163.753	155.15
17.34	146.954	162.504	157.65	163.307	153.511
17.35	150.077	161.746	154.145	159.944	155.011
17.36	149.323	162.271	157.032	162.592	155.583
17.37	146.459	162.949	152.726	163.341	158.309
17.38	147.039	163.456	155.826	162.453	158.44
17.39	145.509	161.519	157.011	163.817	156.808
17.4	147.136	162.869	153.301	164.114	157.941
17.41	145.81	162.113	152.992	163.676	154.505
17.42	146.7	163.189	156.876	163.714	154.323
17.43	145.822	164.06	155.215	162.889	155.645
17.44	145.809	162.949	156.385	162.653	156.99
17.45	147.825	162.358	157.521	163.744	156.3
17.46	148.096	163.151	155.448	161.404	155.052
17.47	149.191	162.397	156.365	161.253	155.788
17.48	145.76	162.925	154.583	161.993	153.812
17.49	149.575	163.541	155.581	163.96	151.623
17.5	153.439	162.788	153.379	162.928	155.492
17.51	148.726	161.861	157.584	162.271	154.03
17.52	150.564	161.208	157.098	164.261	155.582
17.53	152.49	164.114	154.301	166.264	156.377
17.54	151.321	161.394	153.506	163.337	157.61
17.55	149.682	162.78	154.599	165.592	156.916
17.56	148.41	162.029	152.807	163.908	156.551
17.57	150.719	163.366	153.438	163.768	156.252
17.58	152.812	163.959	153.4	163.544	156.303
17.59	151.611	163.69	153.867	164.046	161.626
17.6	152.235	162.516	151.907	163.753	157.049
17.61	151.487	161.666	154.415	164.524	158.13
17.62	151.32	163.058	154.235	163.859	156.692
17.63	152.607	164.496	155.671	163.773	157.822
17.64	151.96	159.569	155.888	164.325	157.423
17.65	152.203	163.174	156.786	164.363	158.52
17.66	152.293	160.823	155.977	162.856	158.458
17.67	152.93	162.228	157.981	163.727	155.541
17.68	153.914	163.233	158.999	165.227	156.518
17.69	154.353	161.815	153.996	163.12	157.554
17.7	151.27	160.895	154.808	163.95	158.446
17.71	150.749	164.544	156.002	163.9	156.597
17.72	151.274	161.064	157.5	162.805	155.704
17.73	150.464	162.427	160.241	162.936	157.611
17.74	152.746	161.41	159.519	161.497	156.787
17.75	150.679	160.713	156.75	161.545	159.043
17.76	149.346	162.913	156.719	163.49	157.137
17.77	149.155	163.724	158.35	163.021	157.439
17.78	149.035	163.458	157.438	163.215	153.427
17.79	152.504	161.342	155.726	161.44	155.113
17.8	150.175	163.684	155.986	162.753	155.574
17.81	151.631	162.242	158.985	163.012	155.131
17.82	150.844	162.385	155.205	163.05	155.194
17.83	150.535	163.16	154.639	163.314	155.696
17.84	151.521	163.49	157.275	161.138	156.587
17.85	150.321	160.646	155.468	163.733	154.992
17.86	147.475	162.62	158.893	163.769	154.493
17.87	149.95	163.139	154.772	164.255	155.796
17.88	151.654	162.264	156.232	163.684	154.336
17.89	152.33	162.002	155.014	164.057	154.182
17.9	150.989	160.513	155.23	162.21	157.156
17.91	150.976	162.501	155.438	162.993	155.517
17.92	147.121	163.059	153.371	163.868	153.523
17.93	148.58	161.455	156.079	164.465	154.734
17.94	150.373	163.322	155.798	162.799	156.602
17.95	151.299	163.033	157.57	163.629	153.923
17.96	151.115	161.648	157.111	164.731	156.91
17.97	150.367	161.438	154.93	163.554	157.296
17.98	151.632	162.101	151.721	164.378	156.947
17.99	150.218	163.222	150.126	162.631	156.201
18	151.234	161.945	154.475	163.906	155.498
18.01	152.843	162.444	154.551	164.017	159.123
18.02	147.606	161.8	154.37	164.358	155.829
18.03	152.601	164.013	153.004	163.019	156.771
18.04	148.471	160.706	154.546	164.262	158.21
18.05	149.471	163.716	154.122	161.456	154.245
18.06	149.871	162.21	153.546	164.263	156.024
18.07	147.76	161.993	152.667	163.527	153.985
18.08	148.721	163.235	153.854	163.231	155.007
18.09	148.723	163.463	157.066	164.923	153.633
18.1	148.505	163.544	155.352	162.773	159.268
18.11	146.401	161.915	157.8	162.832	157.023
18.12	148.288	161.437	155.331	165.943	157.782
18.13	149.58	161.299	154.551	162.969	156.53
18.14	147.229	161.247	154.324	163.522	156.846
18.15	149.384	163.1	154.959	163.297	156.227
18.16	151.531	162.11	154.324	160.986	156.176
18.17	151.299	162.676	155.037	162.662	156.029
18.18	153.718	160.828	154.222	165.33	158.983
18.19	151.912	163.179	155.11	164.292	155.383
18.2	153.401	161.448	155.871	165.844	155.425
18.21	153.009	163.604	155.371	164.867	154.634
18.22	151.007	161.125	158.888	163.715	155.987
18.23	151.039	162.371	159.829	164.421	158.325
18.24	152.62	160.55	158.622	163.531	156.193
18.25	148.753	162.135	157.32	162.432	159.566
18.26	152.949	164.441	155.513	162.702	160.492
18.27	150.719	163.175	157.17	163.996	159.351
18.28	149.714	163.277	154.026	165.162	158.868
18.29	150.9	163.125	157.337	164.946	159.879
18.3	150.938	163.922	157.285	162.288	156.873
18.31	151.267	162.951	158.371	164.01	157.385
18.32	150.056	162.77	156.053	162.428	157.841
18.33	152.864	163.32	155.188	162.106	157.604
18.34	150.584	161.389	158.29	165.22	155.462
18.35	150.747	160.724	157.434	163.952	156.927
18.36	150.264	162.644	157.535	164.425	156.68
18.37	149.874	163.258	157.634	164.452	157.067
18.38	150.96	164.051	160.186	165.88	158.282
18.39	150.052	161.33	158.869	164.893	159.622
18.4	153.281	162.904	157.01	163.848	161.154
18.41	151.581	160.936	156.572	164.857	160.391
18.42	153.195	160.879	158.748	165.455	155.749
18.43	152.917	163.273	158.639	165.144	157.825
18.44	151.533	162.683	160.508	162.664	159.273
18.45	153.66	163.418	156.035	163.789	159.012
18.46	152.945	160.795	155.652	163.457	159.831
18.47	151.245	161.898	153.723	163.113	159.29
18.48	151.923	159.396	154.032	162.899	160.254
18.49	148.349	161.341	156.717	165.288	161.684
18.5	152.36	160.891	153.079	163.004	160.521
18.51	151.822	162.328	154.159	161.834	161.367
18.52	151.409	163.043	154.078	162.388	158.805
18.53	150.696	160.652	153.527	164.232	158.712
18.54	151.197	164.039	155.006	162.963	158.786
18.55	150.903	162.946	157.673	162.414	161.781
18.56	152.604	161.979	152.766	164.601	156.672
18.57	149.854	164.161	153.914	163.436	157.888
18.58	151.067	161.191	154.36	161.585	158.212
18.59	151.27	164.714	156.717	163.698	157.55
18.6	150.349	162.09	156.568	163.525	156.047
18.61	151.235	164.496	157.395	163.978	155.539
18.62	150.257	162.981	157.596	164.853	159.114
18.63	148.573	161.45	153.604	163.462	156.643
18.64	151.328	161.197	153.83	162.87	157.886
18.65	148.825	164.148	154.961	163.435	155.405
18.66	150.948	162.34	153.464	162.862	155.759
18.67	154.614	162.14	153.598	163.608	156.169
18.68	151.936	161.231	156.978	164.728	157.339
18.69	149.936	163.487	152.983	162.031	156.443
18.7	152.527	163.369	153.216	165.48	158.085
18.71	150.751	162.266	152.544	164.296	158.127
18.72	149.981	160.361	154.252	163.974	155.764
18.73	151.415	160.434	155.183	161.619	156.041
18.74	149.863	161.918	154.154	162.739	158.757
18.75	146.689	160.551	154.223	164.698	156.915
18.76	152.599	162.483	154.502	164.333	156.063
18.77	151.807	160.732	155.221	162.772	156.53
18.78	153.575	163.081	154.881	165.349	157.405
18.79	151.511	162.525	154.915	162.842	159.075
18.8	153.231	161.371	154.175	164.003	161.504
18.81	151.688	161.74	151.958	163.705	155.454
18.82	152.775	160.037	153.258	163.87	158.35
18.83	154.524	160.776	154.962	162.606	158.792
18.84	152.857	161.008	153.086	164.689	157.683
18.85	152.831	161.125	155.808	162.66	158.507
18.86	153.972	161.536	155.393	163.982	157.153
18.87	153.991	162.525	153.59	163.212	155.707
18.88	149.888	159.499	154.861	162.827	155.043
18.89	154.245	161.122	154.873	164.602	159.581
18.9	153.799	163.775	155.057	163.555	161.99
18.91	151.943	160.483	154.204	161.756	157.723
18.92	150.617	163.219	156.551	162.649	157.971
18.93	150.125	163.136	156.105	162.906	158.586
18.94	151.092	162.481	154.774	163.005	158.448
18.95	154.586	162.707	155.448	161.198	162.428
18.96	150.947	162.657	152.617	162.855	158.766
18.97	152.917	162.237	151.06	162.89	158.167
18.98	153.552	162.859	151.051	163.488	158.536
18.99	150.994	161.72	150.874	164.385	157.667
19	150.716	161.131	151.408	162.775	157.725
19.01	153.614	161.624	152.022	162.953	156.434
19.02	151.053	160.064	151.266	162.359	155.427
19.03	149.34	162.417	152.173	164.307	157.767
19.04	153.192	161.438	150.113	164.676	160.596
19.05	151.683	163.284	150.827	164.869	156.071
19.06	153.732	161.071	152.748	162.238	158.338
19.07	151.905	161.815	153.426	165.622	158.504
19.08	149.705	162.367	151.262	164.129	159.165
19.09	154.207	163.458	151.828	162.029	159.035
19.1	155.449	162.054	153.304	164.813	158.914
19.11	152.42	161.566	151.11	164.199	159.731
19.12	155.18	163.179	155.584	163.024	160.663
19.13	155.602	162.38	153.938	163.631	160.581
19.14	151.254	163.988	151.915	163.962	159.092
19.15	152.639	161.675	151.172	162.298	159.195
19.16	150.854	162.34	152.295	162.836	159.651
19.17	150.624	162.252	152.741	163.718	158.084
19.18	154.666	162.665	153.225	162.088	161.117
19.19	149.442	162.989	154.507	164.007	158.937
19.2	152.072	160.465	153.786	162.339	158.018
19.21	152.508	161.134	151.783	164.333	158.644
19.22	152.166	162.729	151.928	163.183	159.936
19.23	152.34	163.706	152.64	164.42	159.704
19.24	152.194	163.006	150.443	163.644	158.355
19.25	152.186	161.488	149.919	162.769	162.063
19.26	150.777	160.399	150.722	163.331	159.781
19.27	153.039	161.997	152.895	160.671	160.703
19.28	153.622	161.777	151.607	163.516	160.239
19.29	152.538	161.499	154.107	163.503	159.062
19.3	153.769	163.502	153.718	164.693	160.402
19.31	154.706	161.099	151.736	163.208	161.049
19.32	152.882	162.723	155.161	165.097	159.326
19.33	153.353	162.776	154.541	161.895	160.843
19.34	152.149	164.148	155.711	163.685	160.769
19.35	150.247	164.153	155.283	164.348	161.031
19.36	150.346	161.151	155.49	162.495	162.506
19.37	153.414	162.025	154.985	163.279	163.071
19.38	152.416	162.485	153.943	162.593	159.013
19.39	148.946	161.281	153.39	162.691	160.511
19.4	152.323	162.59	154.189	164.039	160.934
19.41	151.618	163.226	155.432	165.159	159.111
19.42	152.568	160.886	157.168	165.135	162.262
19.43	153.566	162.466	155.65	164.214	158.441
19.44	149.001	162.468	155.27	163.095	159.804
19.45	149.563	163.08	157.947	162.988	157.459
19.46	150.902	162.717	155.766	163.406	158.641
19.47	153.392	162.12	154.177	162.998	161.455
19.48	151.933	162.701	156.166	165.867	161.276
19.49	149.476	163.583	157.022	163.974	159.297
19.5	151.208	161.254	159.02	162.062	158.364
19.51	151.943	161.515	157.22	163.257	158.354
19.52	153.82	161.29	158.684	162.98	154.701
19.53	153.349	161.463	156.032	163.839	160.136
19.54	154.265	161.57	156.372	164.043	160.963
19.55	153.428	159.789	156.093	162.618	160.863
19.56	154.957	163.256	154.745	161.586	158.245
19.57	151.932	160.946	156.848	163.586	163.35
19.58	154.817	161.379	154.849	164.517	159.781
19.59	152.322	161.982	156.122	163.588	158.614
19.6	152.688	162.545	155.023	163.707	159.802
19.61	156.174	161.256	157.976	162.075	159.198
19.62	152.279	160.914	157.805	163.03	159.816
19.63	153.878	162.245	156.567	163.656	159.882
19.64	153.345	161.313	157.483	162.792	158.434
19.65	148.814	160.571	159.253	163.024	161.01
19.66	153.439	161.52	157.615	161.984	162.53
19.67	151.816	163.503	156.636	163.735	161.432
19.68	155.904	161.754	157.98	164.68	158.661
19.69	153.419	163.569	157.074	164.15	158.074
19.7	153.884	159.149	155.674	163.717	159.03
19.71	154.582	162.591	156.459	163.994	161.304
19.72	154.081	162.656	156.856	163.897	160.116
19.73	153.337	160.931	155.83	164.965	159.123
19.74	151.626	162.647	153.21	164.423	162.783
19.75	151.944	162.155	156.243	163.73	159.535
19.76	152.182	163.458	155.653	163.622	163.418
19.77	154.716	162.937	156.224	164.496	158.247
19.78	153.325	161.971	154.411	164.952	161.509
19.79	152.069	160.465	158.566	163.235	158.6
19.8	153.673	161.802	156.709	165.904	157.636
19.81	156.177	162.204	157.119	163.331	159.214
19.82	155.329	162.367	156.569	164.797	161.196
19.83	152.165	161.574	158.085	162.716	159.178
19.84	155.088	160.404	158.061	163.975	162.554
19.85	153.722	160.931	158.88	165.092	162.403
19.86	156.023	162.674	157.273	165.285	159.29
19.87	153.712	161.037	159.297	165.678	161.282
19.88	151.587	159.027	158.443	162.721	163.786
19.89	155.631	162.377	157.254	162.72	159.228
19.9	155.631	161.13	159.565	163.304	161.188
19.91	154.561	161.623	157.788	164.918	158.44
19.92	152.265	161.84	156.898	164.093	158.472
19.93	156.801	161.282	155.197	162.962	159.388
19.94	155.638	161.842	159.499	164.795	160.639
19.95	153.146	161.391	161.771	163.9	159.505
19.96	153.775	162.238	159.123	165.247	158.241
19.97	154.233	161.963	158.554	163.827	159.961
19.98	153.337	162.578	157.386	163.866	159.387
[truncated: 18,003 more rows]

## Sheet: RG
	Apoprotrin	Imperialine	Veratramine	Jervine	Gelsemine
0	1.9863	1.98928	1.98777	1.98751	1.98891
0.01	2.0036	2.00929	2.00831	2.01848	2.01185
0.02	2.00422	2.01218	2.01423	2.01995	2.0152
0.03	2.00766	2.01856	2.01713	2.01831	2.01713
0.04	2.01057	2.02383	2.01951	2.0285	2.00948
0.05	2.00681	2.01244	2.01409	2.02551	2.02406
0.06	2.01255	2.00691	2.01974	2.02784	2.02644
0.07	1.99937	2.01261	2.01106	2.02483	2.01485
0.08	2.00068	2.02755	2.01455	2.02663	2.00859
0.09	2.01167	2.01406	2.01675	2.03088	2.00707
0.1	2.00969	2.00528	2.03179	2.03093	2.00866
0.11	2.00133	2.01706	2.01666	2.02997	2.01767
0.12	1.99516	2.01586	2.01839	2.02475	2.02179
0.13	2.00697	2.01239	2.00318	2.03812	2.01485
0.14	2.00765	2.01542	2.01247	2.03225	2.02217
0.15	2.00993	2.01071	2.017	2.03314	2.01706
0.16	2.01199	2.0152	2.01592	2.02504	2.01034
0.17	2.01034	2.01835	2.01585	2.03015	2.01493
0.18	2.01579	2.00991	2.00592	2.0238	2.01006
0.19	2.01087	2.01387	2.00226	2.02872	2.01067
0.2	2.00172	2.01823	2.00817	2.031	2.01756
0.21	2.00511	2.00579	2.01291	2.02247	2.00895
0.22	2.00731	2.00534	2.00781	2.02939	2.00754
0.23	2.00568	2.01566	2.00577	2.02346	2.01009
0.24	2.00669	2.01603	2.01157	2.03398	2.01864
0.25	2.00261	2.0092	2.0098	2.02034	2.01134
0.26	2.00993	2.01188	2.01238	2.01997	2.00391
0.27	2.01306	2.01014	2.01535	2.02714	2.0017
0.28	2.01041	2.00742	2.01265	2.02621	2.00617
0.29	2.01045	2.01647	2.01824	2.02658	2.01225
0.3	2.01814	2.0028	2.01086	2.02832	2.01683
0.31	2.00592	2.01345	2.01389	2.02241	2.00776
0.32	2.0083	2.01223	2.01815	2.01837	2.01241
0.33	2.00619	2.00714	2.01346	2.03018	2.00584
0.34	2.01281	2.0116	2.02577	2.02789	2.00598
0.35	2.00723	2.00505	2.01929	2.03513	2.01186
0.36	2.00253	2.01321	2.00239	2.02944	2.01164
0.37	2.01522	2.00962	2.01823	2.03207	2.01877
0.38	2.01636	2.01334	2.02508	2.02852	2.01018
0.39	1.99656	2.01133	2.00399	2.02497	2.00417
0.4	2.00532	2.00287	2.00723	2.02846	2.01187
0.41	2.00599	2.00005	2.01827	2.02904	2.0134
0.42	1.98729	1.9922	2.00928	2.02314	2.01936
0.43	2.00259	2.00739	2.0099	2.03588	2.0272
0.44	2.00398	2.00266	2.01146	2.02956	2.02991
0.45	2.00137	2.01403	2.01209	2.03224	2.01954
0.46	2.00563	2.01327	2.00965	2.02875	2.00688
0.47	2.01388	2.00367	2.01398	2.02801	2.00535
0.48	2.00796	2.01111	2.02284	2.02261	2.00613
0.49	2.00091	2.00509	2.01686	2.03327	2.01375
0.5	1.99701	2.00641	2.00708	2.03312	2.01923
0.51	2.00466	1.99941	2.01077	2.02595	2.01488
0.52	2.00017	2.01002	2.02147	2.02678	2.00823
0.53	2.00227	2.0071	2.00779	2.03648	2.0119
0.54	1.99857	2.01304	2.00366	2.03062	2.01267
0.55	1.98875	2.01032	2.00892	2.0231	2.01321
0.56	2.00116	2.01018	2.00746	2.03105	2.00655
0.57	2.00723	2.00693	2.00874	2.0296	2.00868
0.58	1.99146	2.00733	1.99875	2.02796	2.00201
0.59	2.00482	2.00727	2.00225	2.02603	2.0184
0.6	2.0109	2.00741	2.00817	2.03994	2.00233
0.61	2.01074	2.00761	2.01416	2.03478	2.00434
0.62	2.00395	2.00167	2.02266	2.03263	2.00545
0.63	1.99563	1.99445	2.01106	2.02195	1.99691
0.64	2.00955	2.0075	2.01	2.03026	2.01808
0.65	2.01188	2.00602	2.00129	2.03127	2.01001
0.66	1.99679	2.00368	2.00512	2.03513	2.0029
0.67	2.00602	2.00708	2.02068	2.02348	1.99931
0.68	2.00684	2.00335	2.00576	2.03676	1.99862
0.69	1.99593	2.00706	2.00944	2.0241	2.00078
0.7	1.98457	2.00367	2.00456	2.0234	1.99903
0.71	1.99004	2.01751	2.00702	2.02464	1.99585
0.72	1.98822	2.01419	2.01494	2.02808	2.0027
0.73	1.99332	2.013	2.01024	2.01915	2.00592
0.74	2.00075	2.00152	2.01348	2.01931	2.00414
0.75	2.00416	2.0009	2.02371	2.01389	2.00666
0.76	2.00841	2.00807	2.01337	2.01282	2.00352
0.77	1.99714	2.01548	2.00719	2.01672	2.00619
0.78	2.0046	2.00971	2.01608	2.01353	2.00937
0.79	2.00324	2.01882	2.00065	2.02685	2.016
0.8	1.99324	2.01321	2.00822	2.02088	2.01326
0.81	2.00089	2.00124	2.00167	2.01695	2.00578
0.82	2.00237	2.01606	1.998	2.02349	2.0125
0.83	2.00986	2.02234	2.00297	2.02002	2.00739
0.84	2.00767	2.01153	2.00671	2.02206	2.01776
0.85	2.0033	2.01556	2.00858	2.02206	2.00525
0.86	2.01082	2.0208	2.00618	2.02214	2.00167
0.87	2.00013	2.01881	2.00262	2.01627	2.01342
0.88	1.99919	2.02881	2.00937	2.01487	2.01311
0.89	2.00896	2.02004	2.00093	2.01781	2.00909
0.9	2.00695	2.01563	2.00852	2.02286	2.02101
0.91	2.01697	2.01413	2.01234	2.031	2.01112
0.92	2.00479	2.01096	1.99678	2.02195	2.01562
0.93	2.00329	2.00496	2.01437	2.0433	2.0123
0.94	2.00682	2.01031	2.00898	2.02652	2.00823
0.95	2.00253	2.01577	2.01318	2.02488	2.02618
0.96	2.00293	2.00749	2.00197	2.01691	2.0179
0.97	2.0029	2.00919	2.00745	2.02434	2.01209
0.98	2.0013	2.01017	2.00718	2.01932	2.00758
0.99	2.0015	2.01528	1.99524	2.02741	2.01723
1	2.00482	2.01502	1.99958	2.02214	2.02324
1.01	2.00245	2.00468	1.99899	2.03398	2.01312
1.02	2.00222	2.01559	2.00858	2.02495	2.01131
1.03	2.0045	2.01824	2.00308	2.02389	2.00958
1.04	2.00786	2.01584	2.01411	2.01845	2.01855
1.05	2.01107	2.02245	2.01337	2.0246	2.02052
1.06	2.00704	2.01613	2.00699	2.02219	2.01828
1.07	2.00646	2.01412	2.00622	2.01639	2.02366
1.08	1.99698	2.01081	2.01403	2.01797	2.02338
1.09	1.99834	2.01319	2.00531	2.01363	2.02463
1.1	2.00186	2.01719	2.00915	2.02036	2.02658
1.11	2.00374	2.02333	2.0033	2.01959	2.01627
1.12	2.01243	2.02466	2.01343	2.01347	2.01039
1.13	2.00511	2.02681	2.00495	2.01257	2.00557
1.14	2.0078	2.02426	2.00578	2.01931	2.0116
1.15	2.00735	2.02495	2.00551	2.02004	2.00939
1.16	2.00111	2.01113	2.0045	2.01894	2.00814
1.17	2.02263	2.00713	2.0156	2.02309	2.00066
1.18	2.00857	2.01357	2.00806	2.01997	1.99978
1.19	2.01204	2.00966	2.00622	2.0228	1.99959
1.2	2.00977	1.99589	1.99874	2.01681	2.01248
1.21	2.00395	2.00122	1.99734	2.01547	2.00532
1.22	2.00981	2.01642	1.99952	2.02481	2.00699
1.23	2.00648	2.00842	2.00936	2.02049	2.00339
1.24	2.00507	2.00463	2.00892	2.02139	2.0131
1.25	2.00143	2.01048	2.01739	2.03053	2.01149
1.26	2.0072	2.01003	2.00622	2.03308	2.01961
1.27	2.00391	2.01038	2.0121	2.02689	2.01915
1.28	2.01295	2.00533	2.00262	2.02557	2.01302
1.29	2.00985	2.00332	2.00609	2.02112	2.01634
1.3	2.00089	2.01401	2.00727	2.02173	2.01462
1.31	2.00973	2.00265	2.00428	2.02064	2.01751
1.32	2.00786	2.0131	2.01825	2.02144	2.00756
1.33	2.01499	2.01407	2.00553	2.02542	2.01812
1.34	2.01491	2.00845	2.01234	2.0195	2.00504
1.35	2.00181	2.00942	2.00145	2.02446	2.0117
1.36	2.00081	1.99925	2.0084	2.02559	2.00462
1.37	2.00738	2.01169	2.00866	2.03071	2.01489
1.38	2.00373	2.00777	2.00709	2.03638	2.0134
1.39	2.00078	2.00091	1.99961	2.02312	2.00899
1.4	2.00608	2.00366	2.00739	2.02423	2.01058
1.41	1.99831	2.00823	2.02059	2.02827	2.01985
1.42	2.01177	2.0102	2.00306	2.02464	2.02216
1.43	2.00016	2.0077	2.01115	2.02133	2.01155
1.44	1.99942	2.01588	2.0141	2.0178	2.02452
1.45	1.9936	2.01113	2.01826	2.01491	2.02799
1.46	2.00106	2.01153	2.00703	2.02117	2.01047
1.47	1.98798	2.00644	1.99964	2.01684	2.01793
1.48	1.99291	2.0102	2.0055	2.02315	2.01196
1.49	1.99373	2.01079	2.01003	2.01618	2.01301
1.5	1.98308	2.01767	2.00887	2.01987	2.01256
1.51	1.98828	2.02356	2.01041	2.01342	2.00859
1.52	1.98216	2.01216	2.01935	2.03088	2.01336
1.53	1.99145	2.01171	2.01843	2.01785	2.01191
1.54	2.00384	2.0098	2.00667	2.012	2.01555
1.55	1.9844	1.99981	2.01549	2.0188	2.01531
1.56	1.99915	2.01629	2.0107	2.02119	2.01753
1.57	1.99884	2.0051	2.0094	2.01661	2.00229
1.58	1.9959	2.00679	2.01223	2.0228	2.01941
1.59	1.98856	1.99495	2.001	2.018	2.0175
1.6	1.98705	2.00304	1.99458	2.02009	2.00395
1.61	1.98955	1.99692	2.00125	2.01697	2.0157
1.62	1.99553	2.00571	1.99944	2.00754	2.00965
1.63	1.99484	1.99942	1.99886	2.01643	2.0136
1.64	1.98378	1.99981	2.01235	2.011	2.01818
1.65	1.99976	2.00387	2.00951	2.01598	2.00381
1.66	1.9935	2.00681	1.99505	2.02441	2.01431
1.67	1.98907	2.00356	2.00515	2.01856	2.01681
1.68	1.98684	2.00361	2.00021	2.01443	2.02024
1.69	1.98725	2.01166	2.00551	2.01372	2.02903
1.7	1.99505	2.00743	2.01247	2.02457	2.00658
1.71	1.98853	2.01002	2.011	2.00789	2.01609
1.72	1.99715	1.99987	2.00397	2.01627	2.01618
1.73	1.99055	2.00937	2.00257	2.01416	2.02628
1.74	1.99011	2.00515	2.0119	2.0147	2.02716
1.75	1.98431	2.00326	2.00585	2.01692	2.02137
1.76	1.9928	2.00666	2.00491	2.01313	2.02168
1.77	1.98676	1.9909	2.01699	2.0171	2.01538
1.78	1.97879	2.00339	2.00298	2.00817	2.01978
1.79	1.98717	2.00638	2.00801	2.01816	2.01985
1.8	1.99378	2.00615	2.00406	2.02668	2.02235
1.81	1.99152	1.99898	1.9959	2.02212	2.0224
1.82	1.99102	2.00496	2.00098	2.02132	2.01674
1.83	1.99103	1.99596	2.00522	2.00777	2.01422
1.84	1.99225	2.00069	2.01258	2.01839	2.01119
1.85	1.99629	2.0015	2.01157	2.02251	2.02531
1.86	1.99762	2.00583	2.00686	2.02133	2.01788
1.87	1.99037	2.0048	2.01813	2.01607	2.02633
1.88	1.99095	2.0057	2.01035	2.01945	2.02262
1.89	1.98899	2.01159	2.00571	2.01861	2.01362
1.9	1.99308	2.00635	2.00876	2.02201	2.02031
1.91	1.98908	2.00219	2.01301	2.01548	2.00694
1.92	1.9783	2.01027	2.00535	2.00973	2.01537
1.93	1.98983	2.01917	1.99978	2.0118	2.02632
1.94	1.98216	1.99847	2.01592	2.01664	2.02652
1.95	1.98894	2.00168	2.0078	2.0181	2.01956
1.96	1.98254	2.00029	2.01581	2.00432	2.02468
1.97	1.98912	2.00249	2.01429	2.01498	2.02591
1.98	1.99321	1.99549	2.01148	2.00917	2.01759
1.99	1.9917	1.99483	2.00891	2.01064	2.02385
2	1.98838	1.99192	2.01654	1.99594	2.01382
2.01	1.99105	1.99914	2.01885	2.00933	2.01316
2.02	1.99353	1.99295	2.00538	2.00901	2.02326
2.03	1.99233	2.00649	2.00271	2.02421	2.00978
2.04	2.00016	2.00795	2.00407	2.00532	1.99807
2.05	1.98484	2.00899	2.00733	2.02011	2.01379
2.06	1.98913	2.0009	1.99731	2.01442	2.01072
2.07	1.99301	2.01861	2.00559	2.01532	2.00312
2.08	1.98524	2.013	2.0043	2.0109	2.01561
2.09	2.00401	2.01753	2.00775	2.00984	2.02203
2.1	1.9901	2.01321	2.0061	2.01941	2.01596
2.11	2.00194	2.02042	1.9986	2.01385	2.02364
2.12	1.97621	2.01258	2.00071	2.01377	2.02484
2.13	2.0003	2.00354	1.99366	2.00764	2.01809
2.14	2.0084	2.01168	2.01421	2.00594	2.02949
2.15	1.99459	2.01477	2.00128	2.00127	2.02575
2.16	1.99047	2.02334	2.00085	1.998	2.02547
2.17	2.00098	2.01485	2.00046	2.00807	2.0178
2.18	1.9999	2.01151	2.00198	2.00412	2.02027
2.19	2.00445	2.00887	2.00446	2.01081	2.02174
2.2	1.99841	2.00735	2.0003	2.00962	2.02073
2.21	2.00225	2.01965	2.01661	2.01377	2.02192
2.22	1.99181	2.00927	2.00195	2.01378	2.02465
2.23	2.00386	2.00581	2.00733	2.00897	2.02498
2.24	1.99085	2.01584	2.00894	2.00379	2.01866
2.25	2.00124	2.01781	2.00758	2.01175	2.02028
2.26	2.01262	2.01568	2.00889	2.01549	2.02066
2.27	2.00636	2.00977	2.00955	2.01473	2.01946
2.28	1.99928	2.01122	2.01149	2.00872	2.01836
2.29	1.99782	2.01975	2.00968	2.00465	2.02944
2.3	2.01353	2.01784	2.00951	2.01314	2.03387
2.31	2.01195	1.99641	2.00889	2.01453	2.02197
2.32	2.00031	2.01047	2.01325	2.0115	2.01587
2.33	2.00789	2.00984	2.0084	2.01633	2.02078
2.34	2.00478	2.00327	2.01505	2.01463	2.01448
2.35	2.01593	2.01849	2.00857	2.01244	2.02498
2.36	2.00236	2.00763	2.01375	2.01129	2.02561
2.37	2.00127	2.00953	2.01302	2.01014	2.01826
2.38	2.00416	2.01616	2.00222	1.99919	2.01254
2.39	2.0043	2.0011	2.01387	2.00489	2.01779
2.4	1.99666	2.00647	2.00815	2.00125	2.02112
2.41	1.9999	2.01292	2.00959	2.01216	2.01641
2.42	2.00746	2.01305	2.00186	2.00521	2.01023
2.43	2.00656	2.01749	2.00387	2.00259	2.02655
2.44	2.00094	2.01351	2.00329	2.01409	2.03005
2.45	1.99624	2.00917	2.00164	2.00067	2.01879
2.46	1.99876	2.01669	2.00564	2.00508	2.02438
2.47	2.00065	2.01936	2.01336	2.00598	2.02378
2.48	1.99334	2.01119	2.00016	1.99956	2.01764
2.49	1.99558	2.01223	2.00568	1.99766	2.0215
2.5	1.9933	2.01641	1.99616	2.0032	2.02354
2.51	1.99673	2.00969	2.00341	2.01616	2.0254
2.52	1.99145	2.00817	2.00502	2.01071	2.02026
2.53	1.99152	2.01215	2.00742	2.00917	2.029
2.54	1.99538	2.01007	2.01759	2.00424	2.0165
2.55	2.0115	2.01885	2.00409	1.99829	2.02282
2.56	2.00312	2.01463	2.00028	2.00527	2.01496
2.57	2.00196	2.01318	2.00304	2.00798	2.01916
2.58	2.0019	2.01781	2.00234	2.00539	2.02481
2.59	2.00395	2.0059	1.9976	2.00307	2.03224
2.6	1.99622	1.99904	2.00723	2.00237	2.02941
2.61	1.99711	1.99946	2.00745	2.00853	2.02573
2.62	2.00238	1.99934	2.00217	2.01068	2.0172
2.63	1.99998	2.00539	2.00778	2.00922	2.00399
2.64	2.00844	2.00754	2.00522	2.0042	2.02082
2.65	2.00194	2.00873	2.00178	2.02555	2.02647
2.66	2.00199	2.00361	1.99678	2.00298	2.02132
2.67	2.00456	2.00644	2.00058	2.00628	2.01679
2.68	2.00425	2.01671	2.00907	2.00751	2.01848
2.69	1.99994	2.00932	2.0007	2.00583	2.01922
2.7	2.00011	2.00926	2.00704	1.99815	2.00715
2.71	2.00082	2.012	2.00719	2.00536	2.00936
2.72	1.99669	2.00618	2.00379	2.00731	2.01894
2.73	1.99824	2.00208	2.0136	2.01186	2.0168
2.74	1.99364	2.02402	2.00308	2.00279	2.01628
2.75	2.00106	2.01258	2.00896	1.99855	2.00377
2.76	2.0018	2.0142	2.01405	2.00655	2.01863
2.77	2.00097	2.01844	1.99868	1.99939	2.02092
2.78	1.99788	2.02663	1.99542	2.00513	2.02075
2.79	1.99511	2.01012	1.99323	1.99845	2.02422
2.8	1.99328	2.02186	2.00402	2.00155	2.0128
2.81	1.99307	2.00525	1.99855	2.00287	2.01182
2.82	2.00004	2.00434	1.99644	2.00603	2.01607
2.83	1.99376	2.00878	1.9958	2.01256	2.01315
2.84	1.99515	2.0127	2.0048	2.01406	2.0197
2.85	1.99508	2.01706	1.99584	2.0084	2.03084
2.86	1.99224	2.01544	1.99772	2.01631	2.02032
2.87	1.99971	2.00647	1.9925	2.02041	2.01158
2.88	1.99398	2.007	1.99563	2.01678	2.01935
2.89	1.98738	2.01205	2.00347	2.00853	2.01789
2.9	1.99325	2.00661	2.0078	2.00461	2.01769
2.91	1.99496	2.01165	2.01126	2.00807	2.01556
2.92	1.99499	2.00878	2.00478	2.01382	2.01005
2.93	2.00143	2.01235	2.00619	2.01193	2.01045
2.94	1.99496	2.0136	1.9941	2.01972	2.02057
2.95	2.00014	2.01755	2.00225	2.02027	2.00983
2.96	1.99865	2.01488	1.99729	2.0225	2.00579
2.97	1.98947	2.01698	2.00802	2.02111	2.01511
2.98	1.99892	2.01769	2.00042	2.01339	2.01721
2.99	1.99513	2.01905	1.99883	2.01871	2.01373
3	1.99522	2.01246	1.98757	2.016	2.01314
3.01	2.00558	2.01624	1.99554	2.01109	2.01739
3.02	1.9927	2.00933	1.99289	2.01286	2.02581
3.03	1.9932	2.01066	1.99382	2.01196	2.01804
3.04	1.99772	2.01619	1.99593	2.02021	2.01759
3.05	1.99843	2.01762	2.00057	2.02318	2.02238
3.06	2.01151	2.01475	1.99732	2.0163	2.02239
3.07	2.00144	2.02107	2.00096	2.0193	2.02315
3.08	2.00009	2.0177	1.98788	2.01739	2.01914
3.09	2.00849	2.02288	2.00281	2.02508	2.00866
3.1	1.9995	2.02506	1.99669	2.01983	2.00628
3.11	2.00061	2.01352	1.9979	2.01007	2.00724
3.12	2.00938	2.01793	2.00303	2.01825	2.00552
3.13	2.00208	2.01385	1.99587	2.01196	2.00686
3.14	2.00499	2.01162	1.99589	2.01604	2.00433
3.15	2.00122	2.02872	1.98791	2.01155	2.02119
3.16	2.00864	2.01567	2.00172	2.01429	2.01685
3.17	1.99577	2.02631	1.9989	2.01377	2.01941
3.18	2.00414	2.01911	2.00176	2.01117	2.02401
3.19	2.00233	2.01136	1.99269	2.01337	2.01201
3.2	2.00435	2.01703	1.99383	2.02382	2.01688
3.21	1.99896	2.01052	1.99549	2.01601	2.01208
3.22	1.9937	2.01153	1.986	2.01344	2.00946
3.23	1.9993	2.0141	2.0002	2.02117	2.00955
3.24	1.99688	2.02158	1.99383	2.01899	2.00717
3.25	1.99341	2.01694	1.99381	2.01412	2.01078
3.26	1.99119	2.02102	1.98706	2.01653	2.00743
3.27	2.00794	2.0137	1.99833	2.01543	1.9912
3.28	1.99943	2.00951	1.99381	2.01981	2.00758
3.29	2.00425	2.00823	1.9956	2.00767	2.01081
3.3	2.00991	2.01361	2.00794	2.02487	2.01162
3.31	2.00453	2.02113	1.99878	2.01934	2.0114
3.32	2.00869	2.01427	1.99718	2.01859	2.01421
3.33	2.00548	2.01282	1.99898	2.00649	2.00926
3.34	1.99731	2.01491	1.99668	2.01389	2.01223
3.35	2.00633	2.00991	1.99456	2.01292	2.01395
3.36	2.00393	2.01175	1.99157	2.00948	2.01306
3.37	2.01046	2.01363	1.99311	2.01607	2.0114
3.38	2.00768	2.01883	1.99714	2.01456	2.02249
3.39	2.00428	2.01442	1.99894	2.01735	2.02326
3.4	2.02313	2.01096	2.00177	2.01254	2.01627
3.41	2.00637	2.02098	2.00071	2.0222	2.01771
3.42	2.01399	2.02487	1.99799	2.01887	2.02294
3.43	2.00237	2.02285	1.99545	2.00884	2.01295
3.44	2.02174	2.01203	1.99682	2.01173	2.00695
3.45	2.0074	2.01255	1.99206	2.01109	1.99746
3.46	2.00175	2.01404	1.99904	2.0163	2.01078
3.47	2.01681	2.0144	1.99311	2.01024	2.0012
3.48	2.00118	2.01548	1.98833	2.01606	2.00909
3.49	2.00025	2.01707	1.99757	2.01194	2.01276
3.5	1.99019	2.0202	1.98909	2.01048	2.00205
3.51	2.00541	2.0165	1.99865	2.01393	2.00744
3.52	1.99868	2.01591	1.98765	2.00683	2.00847
3.53	1.99563	2.01905	1.98942	2.00773	2.0042
3.54	2.0011	2.01388	1.99685	2.01615	1.9988
3.55	1.99979	2.01742	1.99118	2.00795	2.01045
3.56	2.00987	2.01286	1.99156	1.99986	2.01409
3.57	2.0133	2.01389	1.996	1.99708	2.00748
3.58	2.01687	2.00787	2.00505	1.99916	2.01931
3.59	2.00746	2.01953	1.99534	2.00797	2.01127
3.6	2.00351	2.02141	1.99321	2.01214	2.01887
3.61	1.99576	2.01605	1.99846	2.00839	2.00821
3.62	2.00075	2.02243	1.99002	2.00719	2.00694
3.63	2.00693	2.01535	1.99492	2.00401	2.02106
3.64	2.0024	2.01734	2.00228	2.00293	2.01482
3.65	2.00106	2.02256	1.99085	2.00172	2.02262
3.66	2.00177	2.01979	2.00236	2.00664	2.01403
3.67	1.99683	2.02132	2.00222	2.00406	2.01457
3.68	2.0076	2.03016	1.99653	2.00328	1.99968
3.69	2.00413	2.03039	1.9845	2.01883	2.01925
3.7	1.9911	2.01076	2.00303	2.00275	2.00922
3.71	1.99928	2.02592	2.0005	2.00246	2.00951
3.72	1.99956	2.01447	2.0037	2.00323	2.02132
3.73	2.00106	2.01881	2.00158	2.01179	2.01571
3.74	1.99831	2.00545	1.99215	2.00326	2.02178
3.75	1.99001	2.01071	1.99973	2.00999	2.03456
3.76	2.00453	2.01907	1.9897	2.01672	2.01443
3.77	2.0021	2.02555	2.00168	2.00974	2.0114
3.78	1.9949	2.01591	1.98756	2.00976	2.01127
3.79	1.9923	2.01738	1.99858	2.0112	2.03002
3.8	2.00852	2.01876	2.00344	2.00584	2.00817
3.81	2.00322	2.01714	2.00524	2.00664	2.01279
3.82	2.0011	2.01721	1.99805	2.00624	2.01816
3.83	2.01603	2.01856	2.00535	2.00456	2.01648
3.84	2.0155	2.01744	2.00926	2.01511	2.01761
3.85	2.01433	2.02255	1.99496	2.01476	2.01656
3.86	1.99856	2.0156	1.99431	2.00957	2.00916
3.87	2.01956	2.00497	2.00598	2.00715	2.00084
3.88	2.02288	2.0072	2.00069	2.0064	2.01137
3.89	2.00715	2.018	1.99437	2.01519	2.00822
3.9	2.02004	2.00829	2.0017	2.01534	2.01777
3.91	2.00711	2.0037	1.99643	2.009	2.01534
3.92	2.00557	2.01427	1.99161	2.01305	2.00724
3.93	2.01537	2.01783	1.99085	2.00335	2.00715
3.94	2.00749	2.01984	1.99809	1.9998	2.02246
3.95	2.00065	2.01645	2.00118	2.00536	2.02233
3.96	2.00076	2.01856	2.00063	2.00889	2.00899
3.97	2.00554	2.00758	2.00486	2.00938	2.01597
3.98	2.01776	2.01407	2.00108	2.0097	2.01405
3.99	2.00321	2.01568	1.99903	2.00826	2.01453
4	1.99182	2.01333	1.99864	2.00448	2.01935
4.01	1.99824	2.02276	2.00779	1.99912	2.01212
4.02	2.00815	2.02032	2.00575	2.00271	2.01937
4.03	2.01687	2.03001	2.00414	1.99949	2.0266
4.04	2.00927	2.02424	1.99216	1.99914	2.03261
4.05	2.0125	2.02587	2.00428	2.00064	2.0207
4.06	2.01751	2.03348	1.99793	2.00743	2.01925
4.07	2.00521	2.04019	2.00655	2.00545	2.02826
4.08	1.99547	2.02682	2.00034	2.00785	2.0208
4.09	2.0035	2.02724	2.01146	1.999	2.01639
4.1	2.01522	2.02651	2.00785	2.01174	2.01648
4.11	2.00614	2.01955	2.00049	2.00704	2.01591
4.12	2.01038	2.03059	2.00609	2.00681	2.01328
4.13	2.00777	2.02631	2.00781	2.00921	2.01999
4.14	2.00655	2.02643	2.00244	1.99935	2.0153
4.15	2.01184	2.02447	2.00475	2.0084	2.01643
4.16	2.0033	2.0216	1.99811	2.01904	2.01324
4.17	2.00481	2.0212	1.99331	2.01672	2.02308
4.18	2.01192	2.01964	2.00849	2.00969	2.02791
4.19	2.00436	2.01451	2.00258	2.0174	2.01215
4.2	1.99104	2.01771	2.00601	2.01521	2.02288
4.21	2.00495	2.01389	2.0046	2.00979	2.02057
4.22	2.00375	2.01823	2.00175	2.01668	2.02319
4.23	2.00615	2.00495	2.00673	2.01032	2.02166
4.24	1.9976	1.99803	2.00392	2.01455	2.02741
4.25	1.99488	2.0179	2.00529	2.00181	2.01657
4.26	1.9991	2.01421	2.0101	2.00667	2.01527
4.27	1.99141	2.01586	2.00559	2.00665	2.01687
4.28	1.99036	2.01269	2.01815	2.01475	2.01811
4.29	1.99642	2.01041	2.00284	2.00774	2.01437
4.3	1.99459	2.01315	2.00309	2.00934	2.02067
4.31	1.9879	2.0124	1.99824	2.01243	2.0164
4.32	1.9944	2.01664	2.00024	2.01347	2.02111
4.33	1.99247	2.01345	2.00612	2.00978	2.02926
4.34	1.98572	2.00518	2.00153	2.01104	2.01796
4.35	1.99614	1.99844	2.0082	2.01881	2.01744
4.36	1.99909	2.0141	2.00133	2.01367	2.0187
4.37	1.99247	2.02065	2.00747	2.01563	2.02542
4.38	1.99201	2.02095	1.99724	2.01491	2.0199
4.39	1.99573	2.01309	2.01535	2.01873	2.01524
4.4	1.9946	2.01307	2.00824	2.01314	2.0281
4.41	1.99366	2.01855	2.00209	2.0124	2.01569
4.42	1.98952	2.02187	2.00766	2.01115	2.02399
4.43	1.99978	2.01606	2.00106	2.0081	2.01341
4.44	2.01579	2.02151	2.00142	2.02347	2.01888
4.45	2.00877	2.01255	1.99913	2.01276	2.01762
4.46	1.99948	2.00594	1.99564	2.00872	2.03265
4.47	1.99916	2.00028	1.99835	2.01082	2.0273
4.48	2.00286	2.021	1.99735	2.00078	2.02201
4.49	2.00053	2.01012	2.00406	2.00736	2.01604
4.5	1.98679	2.01798	1.99757	2.0034	2.01626
4.51	1.99719	2.01118	2.00329	2.01437	2.0198
4.52	2.0035	2.02098	2.0061	2.01595	2.0274
4.53	1.99347	2.00707	1.99614	2.0113	2.02661
4.54	1.99922	2.00998	2.00154	2.01145	2.01628
4.55	2.00174	2.00976	1.99697	2.01846	2.01563
4.56	1.99045	2.01305	1.99307	2.01436	2.02838
4.57	1.99208	2.00979	2.00436	2.0167	2.01393
4.58	1.98964	2.01377	1.99834	2.00091	2.02795
4.59	2.00069	2.00574	1.9974	2.00827	2.02644
4.6	1.99815	2.0064	2.00433	2.01003	2.02885
4.61	2.00243	2.00055	2.0015	2.01256	2.02347
4.62	1.99381	2.01924	1.99698	2.00986	2.01543
4.63	1.99853	2.00964	1.99905	2.00057	2.026
4.64	2.00966	2.00929	2.00226	2.01686	2.02162
4.65	2.00715	2.00868	1.99951	2.01716	2.02082
4.66	2.00144	2.00907	2.00821	2.02586	2.02524
4.67	2.00286	2.00593	2.00522	2.01623	2.03432
4.68	2.00645	2.00945	1.99418	2.01498	2.03824
4.69	2.01204	1.99992	2.00787	2.01327	2.02797
4.7	2.01023	2.00685	1.99629	2.00787	2.02518
4.71	2.01627	2.01846	1.99644	2.01465	2.01939
4.72	2.00181	2.01515	1.9858	2.01127	2.01707
4.73	2.00452	2.00715	1.99967	2.01407	2.01527
4.74	1.99746	2.00608	2.00596	2.0063	2.00982
4.75	2.00936	2.00778	2.00407	2.01265	2.00917
4.76	2.002	2.00299	2.00637	2.01523	2.01485
4.77	1.99978	2.00953	1.98978	2.01386	2.0207
4.78	1.99928	1.99984	1.98795	2.01136	2.00888
4.79	1.99714	1.99769	1.99953	2.00661	2.01949
4.8	1.99495	2.00535	2.00126	2.01041	2.02843
4.81	2.00967	2.00027	2.00356	2.00839	2.01719
4.82	2.00463	2.00075	2.00282	2.00324	2.01565
4.83	2.00998	1.99908	2.00193	2.00093	2.01809
4.84	2.00034	1.99879	1.99609	1.9986	2.01514
4.85	2.00156	1.99752	2.00112	2.00373	2.0215
4.86	2.00521	2.00737	1.99661	2.00529	2.00854
4.87	1.99933	2.01308	2.00336	2.00577	2.02059
4.88	2.007	2.00494	1.99275	2.00214	2.01226
4.89	2.01283	1.99768	2.00626	1.99769	2.00917
4.9	2.00147	1.99888	1.99696	2.00103	2.00486
4.91	2.00138	2.00766	1.99754	2.01394	2.00786
4.92	2.00496	2.00227	2.00409	2.00126	2.00583
4.93	2.00135	2.00125	2.00573	2.00871	2.00554
4.94	2.00961	2.0029	1.99864	2.01134	2.00724
4.95	2.01088	2.01034	2.00352	2.00849	2.00607
4.96	1.99843	2.00093	1.99686	2.00833	2.01139
4.97	2.01061	2.01593	1.99856	2.01209	2.00972
4.98	1.99576	2.014	1.99414	2.01145	2.011
4.99	2.00271	2.01134	1.99472	2.00761	2.01289
5	2.00556	2.01341	1.9924	2.00411	2.01574
5.01	2.00438	2.00175	2.00397	2.01098	2.01883
5.02	2.02171	2.01429	1.99506	2.00465	2.01273
5.03	2.01473	2.00772	1.99612	2.00666	2.01554
5.04	2.00921	2.01128	1.9917	2.00961	2.01769
5.05	2.00237	2.01637	1.9928	2.01359	2.01194
5.06	2.00607	2.01393	2.00499	2.00857	2.01382
5.07	2.00604	2.01456	2.00464	2.00551	2.02286
5.08	2.00819	2.0222	1.99241	1.99512	2.0109
5.09	1.99332	2.00861	1.99727	2.00847	2.01522
5.1	1.99134	2.01987	1.99297	2.00487	2.00958
5.11	1.99813	2.0017	1.99888	2.01321	2.01526
5.12	1.99941	1.99866	1.99115	2.0044	2.0155
5.13	2.0063	2.00896	1.99348	2.01002	2.01334
5.14	2.00268	2.01029	2.00464	2.01454	2.0197
5.15	2.00521	2.00294	1.99643	2.01234	2.02562
5.16	2.00844	2.01074	1.98682	2.01098	2.01371
5.17	2.00198	2.01272	1.99752	2.02037	2.02717
5.18	1.99595	2.00448	2.00426	2.01684	2.02916
5.19	2.006	2.00684	1.99724	2.02015	2.02639
5.2	2.00368	2.00457	1.99201	2.01709	2.03334
5.21	2.00572	2.00737	1.99357	2.01681	2.03117
5.22	2.00068	2.00309	1.99828	2.01218	2.01963
5.23	2.00859	1.99985	2.00214	2.02403	2.02115
5.24	2.01197	2.0105	1.99747	2.02092	2.01797
5.25	2.01194	2.01314	2.0019	2.02317	2.01339
5.26	2.00095	2.01176	2.00353	2.01333	2.01996
5.27	1.99282	1.99773	1.99582	2.02261	2.01143
5.28	1.99462	2.00701	2.00075	2.03002	2.01382
5.29	1.99279	2.00517	1.99959	2.0113	2.00859
5.3	1.99869	2.02272	1.99899	2.01393	2.0051
5.31	1.99789	2.00179	1.9988	2.01942	2.01951
5.32	1.99449	2.00509	1.99465	2.00755	2.01805
5.33	1.99585	2.00509	1.99725	2.01097	2.01192
5.34	2.0126	1.99822	2.00754	2.0098	2.02191
5.35	2.00493	2.00983	1.99771	2.00862	2.01231
5.36	2.00226	2.00282	1.98557	2.01065	2.01551
5.37	2.00396	2.00005	2.00154	2.01112	2.00467
5.38	1.99732	2.00511	1.99493	2.00503	2.01123
5.39	1.99873	2.00003	2.00013	2.00776	2.01118
5.4	2.00397	1.99572	1.99953	2.01396	2.00965
5.41	1.99934	1.99936	1.99314	2.0076	2.00961
5.42	1.99665	1.99699	1.98809	2.00736	2.01163
5.43	1.99265	1.99777	1.98885	2.0054	2.01575
5.44	2.00448	2.00906	1.99629	2.0078	2.01097
5.45	2.00041	2.02155	2.00349	2.01327	2.02847
5.46	1.99228	2.01574	1.99944	2.02628	2.02252
5.47	1.99219	2.0226	1.99351	2.0092	2.0349
5.48	1.99623	2.01517	1.99272	2.01359	2.03168
5.49	1.98025	2.00578	1.99233	2.01184	2.01826
5.5	2.00547	2.01948	1.99267	2.01807	2.02332
5.51	1.99249	2.01663	1.99485	2.01395	2.03225
5.52	1.99464	2.01149	2.00817	2.01639	2.02498
5.53	1.99285	2.02342	1.99044	2.01351	2.02386
5.54	1.99142	2.01339	1.98798	2.01395	2.01851
5.55	2.00387	2.0077	1.99766	2.01632	2.00785
5.56	2.00198	2.02204	1.99305	2.02569	2.01919
5.57	1.99271	2.00703	2.00346	2.02279	2.01983
5.58	1.98328	2.01057	2.00362	2.02217	2.024
5.59	1.98751	2.01632	2.00434	2.02034	2.02361
5.6	1.995	2.0174	1.99634	2.01547	2.02912
5.61	1.98889	2.01281	1.99049	2.01931	2.02002
5.62	1.99562	2.00691	1.99843	2.00982	2.02329
5.63	1.99757	2.00594	1.99782	2.0164	2.02969
5.64	2.00405	2.01057	1.99671	2.022	2.02806
5.65	1.99811	2.00738	1.99006	2.01914	2.02761
5.66	1.99345	2.01555	1.99846	2.01302	2.02074
5.67	1.99123	1.99537	2.00032	2.00331	2.03412
5.68	2.00105	2.00584	1.99298	2.01001	2.02874
5.69	1.9963	2.00711	1.9972	2.01592	2.02944
5.7	1.9981	2.01523	1.98691	2.01484	2.03017
5.71	2.00612	2.00636	1.99353	2.0093	2.04043
5.72	2.00013	2.00873	1.9954	2.01466	2.0354
5.73	1.99978	2.00373	1.99717	2.02168	2.03838
5.74	2.00077	2.01033	1.99711	2.01272	2.03476
5.75	1.99176	2.01181	1.99009	2.01686	2.02978
5.76	1.98225	2.01064	2.00232	2.0185	2.02933
5.77	1.99034	2.00604	1.98901	2.01378	2.02599
5.78	1.99349	2.01537	1.99531	2.01905	2.02104
5.79	1.99447	2.00477	1.99795	2.00557	2.02089
5.8	2.00078	2.00016	1.9971	2.00834	2.01889
5.81	1.99216	2.01036	1.9858	2.00938	2.01912
5.82	1.99216	2.00314	2.00228	2.02065	2.02392
5.83	1.99502	1.99853	1.99539	2.01907	2.02158
5.84	2.00502	2.00271	1.98791	2.01034	2.02545
5.85	1.99739	2.00652	1.99421	2.01331	2.0302
5.86	1.99844	2.01486	1.99335	2.01538	2.02038
5.87	2.00205	2.011	1.99046	2.00882	2.01761
5.88	2.0063	1.99669	1.98941	2.01166	2.02002
5.89	2.00146	2.00655	1.99037	2.01034	2.03172
5.9	2.00431	2.02028	1.99482	2.02344	2.02608
5.91	1.99876	2.0117	1.99369	2.0224	2.01997
5.92	1.99321	2.0061	1.99852	2.01379	2.02866
5.93	1.98527	2.0127	1.99989	2.01024	2.02756
5.94	1.99568	2.00512	2.00033	2.01094	2.02676
5.95	2.00021	2.00446	1.99965	2.01697	2.02286
5.96	1.99965	2.0025	1.99274	2.02091	2.02699
5.97	2.00064	2.01328	1.99696	2.01188	2.03389
5.98	1.99865	2.0115	2.00897	2.01218	2.03164
5.99	1.99736	2.01314	2.00402	2.01487	2.02966
6	2.00196	2.01017	2.00611	2.01498	2.02524
6.01	2.00291	2.00388	2.00204	2.00959	2.04173
6.02	1.99593	2.01291	2.01016	2.02243	2.03272
6.03	1.9944	2.0077	2.00777	2.01445	2.02956
6.04	1.99825	2.01124	2.00316	2.01613	2.02732
6.05	1.99912	2.01739	1.99112	2.01466	2.03746
6.06	1.9904	2.00099	2.00985	2.01104	2.01812
6.07	2.00236	2.01513	1.99128	2.00523	2.01941
6.08	1.99995	2.00425	1.99781	2.01287	2.03481
6.09	1.99699	2.01386	2.00907	2.01294	2.02697
6.1	1.99456	1.9991	2.00508	2.01395	2.02327
6.11	1.99416	2.00632	2.01539	2.00984	2.03408
6.12	1.99688	2.02067	2.00317	2.00313	2.02558
6.13	1.98765	2.00674	2.00707	2.00306	2.0273
6.14	1.99726	2.0035	2.00026	2.00705	2.01915
6.15	1.99519	2.00487	2.00336	2.00787	2.01849
6.16	1.99559	2.00484	1.99951	2.0067	2.03087
6.17	1.98917	2.00479	2.01141	2.00015	2.02857
6.18	1.9886	1.9998	2.00257	2.00859	2.029
6.19	1.9904	2.00905	2.00266	1.99815	2.03093
6.2	1.99098	2.00325	1.99985	2.00937	2.02232
6.21	1.99151	2.01288	2.00924	2.01008	2.02091
6.22	1.99224	2.00719	1.99757	2.0153	2.0201
6.23	1.99371	2.00536	2.00261	2.00977	2.0199
6.24	1.99011	2.01386	1.99836	2.01082	2.01509
6.25	1.99204	2.01534	2.00546	2.00746	2.02845
6.26	1.98985	2.0191	1.99854	2.0174	2.01559
6.27	2.00228	2.00252	2.00151	2.01174	2.02821
6.28	1.99209	2.00291	1.98959	2.00742	2.01525
6.29	1.99797	2.0106	2.01139	2.01362	2.01474
6.3	2.0015	1.99429	2.0057	2.01476	2.02942
6.31	1.99136	2.0015	2.0065	2.00527	2.02442
6.32	1.99101	2.00228	2.00839	2.01155	2.01654
6.33	2.00104	2.00841	2.00506	2.00858	2.01018
6.34	1.989	2.00722	1.99405	2.01669	2.01784
6.35	1.98032	2.01274	1.99757	2.01125	2.01674
6.36	1.98349	2.0103	2.00737	2.0084	2.00946
6.37	1.99419	2.0169	2.00564	2.0075	2.01396
6.38	1.99148	2.01646	2.00488	2.00793	2.02163
6.39	1.99747	2.00363	2.00432	2.00393	2.00909
6.4	1.99322	2.00921	1.99969	1.99352	2.01112
6.41	2.00023	2.0073	1.99338	1.99357	2.00279
6.42	1.98859	2.00981	2.00668	1.99908	2.02645
6.43	1.99077	2.00975	1.99691	1.99864	2.02988
6.44	1.994	2.00177	2.00475	2.00971	2.01461
6.45	1.99129	2.00342	1.99294	2.00303	2.01682
6.46	1.99286	2.01058	2.00223	2.00322	2.01731
6.47	1.99029	2.01851	2.00044	1.9973	2.01223
6.48	1.98937	2.00249	1.99936	2.00101	2.01751
6.49	1.98437	2.0034	2.00025	2.00065	2.01842
6.5	1.99111	2.01617	1.99703	2.00454	2.01753
6.51	1.99111	2.01479	1.99358	2.00457	2.02071
6.52	1.98923	2.02197	2.00103	2.00404	2.02557
6.53	1.98963	2.01676	2.00416	2.00554	2.011
6.54	2.00246	2.01848	2.00398	2.00309	2.01602
6.55	2.00443	2.00823	2.00641	2.0107	2.01433
6.56	1.98961	2.00894	2.00572	2.01083	2.02377
6.57	1.99526	2.0095	2.00401	2.00955	2.0245
6.58	1.98138	2.01795	2.00797	1.99685	2.02473
6.59	1.99106	2.009	1.99941	1.99974	2.0255
6.6	1.99769	2.00423	1.99915	2.00405	2.02462
6.61	2.00293	1.99624	1.9958	2.00651	2.02451
6.62	1.9969	2.01043	1.99679	2.00216	2.02845
6.63	1.99128	2.00482	1.9975	2.0104	2.03378
6.64	1.99083	2.00709	2.00281	2.00941	2.03949
6.65	1.99195	2.0078	1.99944	2.00659	2.03235
6.66	1.99226	2.01066	2.00653	2.01376	2.02511
6.67	1.9944	2.00655	1.99783	2.0079	2.01708
6.68	1.98457	2.01381	2.00514	2.00586	2.019
6.69	1.99578	2.0109	2.00252	2.00584	2.02026
6.7	1.99429	2.00414	1.99648	1.99491	2.03129
6.71	2.00331	2.00633	2.0054	2.00565	2.03404
6.72	1.98951	1.99967	2.01025	2.00598	2.02887
6.73	1.99246	2.0077	2.00325	1.99555	2.02552
6.74	1.97735	2.02001	1.99141	2.00556	2.03327
6.75	1.99784	2.01886	1.99248	2.00736	2.03385
6.76	1.99346	2.00607	1.99778	1.99774	2.03967
6.77	1.98741	2.00437	2.00129	2.00021	2.02852
6.78	1.98951	1.99854	1.99256	2.00583	2.02615
6.79	1.9842	2.00535	1.99457	1.9982	2.0294
6.8	1.9856	2.01343	1.99433	2.01298	2.02271
6.81	1.99386	2.01276	2.00211	2.00763	2.01632
6.82	1.9874	2.01634	2.00837	2.00926	2.02323
6.83	1.98421	2.01454	2.0088	1.99667	2.02347
6.84	1.99154	2.02386	2.00793	2.00208	2.01277
6.85	1.98862	2.01574	1.99976	1.99659	2.02105
6.86	1.99501	2.00827	1.99932	1.99689	2.02045
6.87	1.98958	2.00727	2.00203	2.00306	2.01918
6.88	1.99021	2.01153	1.99974	1.99561	2.02138
6.89	1.99092	2.00883	1.99608	1.99826	2.02454
6.9	1.98681	2.01032	2.00476	2.00859	2.01597
6.91	1.98617	2.00644	2.00736	2.01063	2.02371
6.92	1.99423	2.01276	2.00272	2.00921	2.00967
6.93	1.98986	2.00432	2.00206	2.00581	2.01314
6.94	1.98762	2.00934	1.9973	2.00178	2.01986
6.95	1.99246	2.00788	1.99398	2.00169	2.02152
6.96	1.98275	2.00476	1.99364	2.00323	2.02164
6.97	1.99281	2.00736	1.99599	1.99195	2.02752
6.98	1.99454	2.0061	2.00319	1.98919	2.02871
6.99	1.99112	2.01727	1.99302	2.0005	2.01706
7	1.99403	2.00064	1.99505	1.99768	2.01296
7.01	1.99457	1.99844	1.99455	1.99774	2.01185
7.02	1.98576	2.00184	1.99857	1.99756	2.01325
7.03	1.98992	2.01458	1.99047	2.00186	2.02042
7.04	1.98736	2.00851	2.00433	1.98963	2.01999
7.05	1.99856	2.0032	2.00766	2.00444	2.02308
7.06	1.99085	1.99506	2.0049	2.00572	2.02169
7.07	1.99047	1.99942	1.99981	2.00658	2.0082
7.08	1.99179	2.0022	1.98847	1.99881	2.00437
7.09	1.98963	2.01239	1.98618	2.00102	2.01882
7.1	1.99323	2.00145	1.9934	2.00244	2.01025
7.11	1.98214	1.99198	2.00047	2.00492	2.01032
7.12	1.99475	1.9979	1.9999	2.00317	2.02232
7.13	1.99209	1.99654	1.9972	1.99836	2.02786
7.14	1.98993	2.00065	2.00068	2.00536	2.03054
7.15	1.99004	2.00321	1.98869	2.01321	2.02663
7.16	1.99894	1.99957	1.99428	2.00299	2.02295
7.17	2.00031	1.99483	2.00242	2.00684	2.02027
7.18	1.99577	1.99984	1.99253	2.00379	2.02396
7.19	1.99254	2.00449	1.98875	2.00484	2.0188
7.2	1.9909	2.00509	1.99261	2.00543	2.03457
7.21	1.99508	2.01201	1.99474	2.00082	2.02128
7.22	1.99419	1.999	1.99598	2.00025	2.01695
7.23	1.99814	2.00639	1.98908	1.99715	2.0224
7.24	1.98797	2.00639	1.9975	2.00403	2.02307
7.25	1.99907	2.00192	1.9996	2.0043	2.02954
7.26	1.99646	2.00216	1.99407	1.99543	2.02519
7.27	2.00436	2.00738	1.99785	1.99771	2.03014
7.28	1.99616	2.01574	1.99827	1.99609	2.02448
7.29	2.00125	2.00225	1.99894	2.00854	2.02067
7.3	2.00751	2.00013	1.99369	1.99797	2.02585
7.31	1.99704	2.00524	1.9984	2.00947	2.01167
7.32	1.99751	2.00846	1.9996	2.00225	2.01698
7.33	1.99832	2.006	1.99384	1.99952	2.02273
7.34	1.99429	2.00515	1.99487	2.0025	2.00341
7.35	1.98905	2.00924	2.00183	1.99578	2.02149
7.36	1.9959	2.00387	2.00193	2.00313	2.00927
7.37	1.99894	1.99981	2.00787	1.99832	2.01118
7.38	2.00012	2.01235	1.99779	2.00475	2.01168
7.39	1.9935	2.00406	2.01233	2.00156	2.02195
7.4	1.99552	2.00719	1.99403	2.00562	2.02481
7.41	1.99549	2.0029	1.99065	1.99212	2.0222
7.42	1.9937	1.99681	1.99962	2.00085	2.02135
7.43	1.98871	2.00029	1.99279	2.01527	2.01537
7.44	1.99054	2.00874	1.99466	2.00448	2.01967
7.45	1.97342	2.00033	1.99541	2.00369	2.0057
7.46	1.99685	2.00257	2.00004	2.00923	2.02228
7.47	1.98459	2.00117	1.9869	2.00402	2.02473
7.48	1.98278	2.00806	1.99481	2.01079	2.0158
7.49	1.98523	2.00611	2.00021	2.00538	2.01412
7.5	1.99019	2.00368	1.98938	2.00995	2.02667
7.51	1.99118	2.00358	1.99164	2.00293	2.02238
7.52	1.98649	1.99807	1.99702	2.01623	2.02414
7.53	1.98852	2.00469	1.99845	1.99658	2.02507
7.54	1.98906	2.00575	2.00097	2.00253	2.01949
7.55	1.98402	2.00573	2.00074	2.01	2.0235
7.56	1.99687	2.00378	2.00444	2.01244	2.0336
7.57	2.00252	2.00316	2.00206	2.00924	2.04123
7.58	1.99451	1.99323	1.98753	2.00462	2.02917
7.59	1.9963	1.99618	1.99813	2.00109	2.02722
7.6	1.99452	2.00551	1.99779	2.00401	2.03227
7.61	1.9921	2.00134	1.9952	2.01165	2.03368
7.62	1.99752	2.01258	1.99315	2.00215	2.03017
7.63	1.99682	1.99524	1.98326	2.00571	2.02326
7.64	2.00159	2.00169	1.99433	2.01157	2.03246
7.65	1.99781	2.00139	1.99622	2.00422	2.02795
7.66	1.99923	2.01023	1.9981	2.01067	2.02563
7.67	1.99749	2.01002	1.99635	2.00298	2.03066
7.68	1.98928	2.01014	1.99497	2.0133	2.03209
7.69	1.98792	2.01112	1.9991	2.01431	2.02599
7.7	1.9871	2.00497	2.01563	2.00677	2.02205
7.71	1.99093	2.00229	1.99916	2.00608	2.02638
7.72	1.9881	1.99841	1.99691	2.01083	2.01374
7.73	1.99931	2.00752	2.00165	2.01221	2.0102
7.74	1.98623	2.01081	1.9979	2.00933	2.01281
7.75	1.99281	2.00255	2.00133	2.00231	2.0283
7.76	1.99133	2.00542	2.00401	2.00629	2.02087
7.77	1.99425	2.00564	2.0006	2.00033	2.01098
7.78	1.99735	2.01335	2.0094	2.00689	2.02152
7.79	1.98434	2.00577	1.99673	2.01017	2.02586
7.8	1.99219	2.00893	2.00831	2.00554	2.01465
7.81	1.98736	2.01325	2.00129	2.01016	2.02726
7.82	1.99048	1.99666	1.99125	2.01323	2.01345
7.83	1.98692	2.0096	1.99938	2.01273	2.01244
7.84	1.99263	1.99775	1.99891	2.01149	2.01707
7.85	1.99216	2.00332	1.99977	2.01059	2.03471
7.86	1.99336	2.01108	1.99646	2.01081	2.019
7.87	1.99156	2.00815	1.98881	2.00686	2.01395
7.88	1.98286	2.00775	1.99331	2.00238	2.01342
7.89	1.98391	2.01102	1.98616	2.00959	2.02289
7.9	1.97908	2.00066	1.99888	2.00378	2.02444
7.91	1.98541	2.00537	2.00187	2.00931	2.02785
7.92	1.98854	2.00185	2.00042	2.01129	2.02895
7.93	1.98706	1.99801	2.00436	2.01215	2.02299
7.94	1.98522	2.00728	2.00436	2.00893	2.0368
7.95	1.98734	2.01263	1.99925	2.00113	2.01683
7.96	1.99403	2.00188	1.99443	2.0122	2.01956
7.97	1.99271	2.00547	2.00472	2.00421	2.0311
7.98	2.00167	2.00536	2.00783	2.01385	2.02205
7.99	1.9964	2.0105	2.01468	2.00585	2.02649
8	1.98785	2.01337	2.00067	2.00554	2.03074
8.01	1.99552	2.01093	2.00253	2.00618	2.01795
8.02	1.98436	2.00574	1.99564	2.00661	2.02835
8.03	1.98609	2.00939	1.99328	2.01093	2.0194
8.04	1.9882	2.00807	2.00792	2.00832	2.01792
8.05	1.99498	2.00665	2.0039	2.01152	2.01781
8.06	1.98282	2.002	1.99733	2.01214	2.00795
8.07	1.98806	2.00571	1.99176	2.01215	2.01142
8.08	1.98211	2.00403	1.99578	2.01236	2.00948
8.09	1.98517	2.00089	1.99475	2.00723	2.01458
8.1	1.99107	2.00787	1.99406	2.00802	2.0185
8.11	1.9866	2.00392	1.98835	2.00976	2.01208
8.12	1.98529	2.00875	1.99355	2.0139	2.00728
8.13	1.98231	2.00882	1.98842	2.01587	2.0197
8.14	1.97912	2.00508	1.99181	2.01652	2.01813
8.15	1.98098	2.00207	1.99304	2.01276	2.01565
8.16	1.98626	1.99741	1.99307	2.01908	2.01599
8.17	1.97795	1.99371	2.00798	2.0125	2.02283
8.18	1.97922	2.00103	2.00659	2.01442	2.02855
8.19	1.98094	2.0103	1.99866	2.01201	2.02259
8.2	1.98128	2.00409	2.00305	2.00602	2.0088
8.21	1.97962	2.01108	1.99232	2.0112	2.01926
8.22	1.98451	2.00236	1.99444	2.01223	2.00899
8.23	1.9855	2.00014	1.99569	2.00685	2.00831
8.24	1.99509	2.00146	2.00119	2.01539	2.02071
8.25	1.99067	1.99986	1.9928	2.00925	2.02701
8.26	1.98192	1.99069	1.99368	2.00998	2.01953
8.27	1.99055	2.00235	1.99691	2.01092	2.01045
8.28	2.00004	2.00161	2.00178	2.00555	2.00632
8.29	1.99422	1.9911	2.00173	2.0115	2.00946
8.3	1.99308	1.99871	2.0087	2.01085	2.01623
8.31	1.99152	1.99503	1.99906	2.0097	1.99645
8.32	2.0014	2.00022	2.00645	2.01132	2.01238
8.33	1.99534	2.00496	2.00949	2.00815	2.02091
8.34	1.99065	1.99912	2.00619	2.00728	2.01283
8.35	1.98749	2.0072	2.01303	2.0125	2.01465
8.36	1.98163	1.99872	2.01137	2.00919	2.00203
8.37	1.99864	1.9917	2.01031	2.01699	2.01274
8.38	1.99407	2.0025	2.0122	2.01962	2.00595
8.39	1.99217	1.99894	2.00784	2.01431	2.00713
8.4	1.98922	2.00127	2.00824	2.01449	2.01511
8.41	1.99492	2.00109	2.0083	2.02083	2.01721
8.42	1.99246	2.01324	2.01529	2.0074	2.01972
8.43	2.01651	1.99861	2.00568	2.00993	2.01467
8.44	2.00267	2.00467	2.00595	2.01529	2.01906
8.45	1.9988	2.00469	2.00184	2.01546	2.01856
8.46	1.99153	2.00424	1.99595	2.00608	2.01617
8.47	1.99732	1.99535	1.99546	2.01409	2.01614
8.48	2.00376	1.99522	1.99357	2.01455	2.01533
8.49	1.99698	1.99033	1.99062	2.01608	2.01093
8.5	1.99544	1.99347	1.9928	2.01825	2.02332
8.51	1.99196	2.00163	2.00194	2.0098	2.02279
8.52	1.99292	2.00094	1.99475	2.00795	2.02169
8.53	1.99791	2.00548	2.00201	2.00617	2.01982
8.54	1.99242	2.00269	1.99735	2.00144	2.01568
8.55	2.00346	2.00073	2.003	2.00078	2.021
8.56	1.9991	2.00103	1.99993	2.00482	2.01156
8.57	1.99516	1.99158	1.99894	2.00386	2.01891
8.58	1.98431	1.99955	1.99523	2.00385	2.02384
8.59	1.99135	1.994	2.00412	2.00889	2.02039
8.6	1.99196	1.99988	2.0056	2.01292	2.03241
8.61	1.99197	1.99558	2.00555	2.00855	2.01932
8.62	1.99424	2.00907	2.01181	2.00195	2.02744
8.63	1.99246	1.99609	2.01787	2.00707	2.02219
8.64	1.99327	1.99895	2.00379	2.01709	2.01574
8.65	1.99044	1.99816	1.99719	2.01588	2.01635
8.66	1.99343	1.99612	1.99311	2.01229	2.01022
8.67	1.98564	2.00286	1.99513	2.01626	2.02101
8.68	1.99073	2.00138	1.988	2.00115	2.02406
8.69	1.98724	1.99512	2.0043	2.01164	2.02166
8.7	1.98763	2.00187	2.00427	2.01093	2.02193
8.71	1.99867	2.00172	2.00007	2.02297	2.00886
8.72	1.99366	1.99836	2.00039	2.01262	2.00788
8.73	1.99385	1.99862	2.00289	2.00494	2.01039
8.74	1.99405	2.00257	1.99418	2.00426	2.01513
8.75	1.98109	1.99343	1.99792	2.02068	2.01683
8.76	1.99396	1.99725	1.99101	2.00939	2.02505
8.77	2.00059	2.00586	2.00242	2.01066	2.0244
8.78	1.9909	2.00767	2.00027	2.01051	2.01828
8.79	1.99286	2.0085	1.99695	2.00807	2.01669
8.8	1.9942	1.99662	2.00463	2.00827	2.01801
8.81	1.99029	1.99733	2.00908	2.00894	2.01346
8.82	1.99318	2.00205	2.00254	2.00534	2.0245
8.83	1.98585	2.00151	2.00644	2.00659	2.02134
8.84	1.98548	2.00133	2.01204	2.0136	2.02308
8.85	1.98566	2.00727	2.00168	2.01213	2.01559
8.86	1.99381	2.00665	1.99577	2.00751	2.02228
8.87	1.98472	2.00306	2.00483	2.01223	2.0206
8.88	1.9857	2.00647	1.99191	2.00903	2.02889
8.89	1.99562	2.00104	1.99839	2.00289	2.02233
8.9	1.9907	2.00029	1.99892	2.01582	2.02108
8.91	1.98825	2.00829	1.99186	2.01265	2.02704
8.92	1.98827	1.99499	1.99699	2.02349	2.01875
8.93	1.98326	2.00165	2.0029	2.00931	2.01087
8.94	2.00656	2.00108	1.99661	2.01379	2.0152
8.95	1.98964	1.9974	2.00263	2.01279	2.01268
8.96	1.99639	1.99567	2.00386	2.00411	2.01346
8.97	1.98669	1.99576	1.9946	2.00573	2.0097
8.98	1.99227	1.99338	2.00274	2.02219	2.02068
8.99	1.98965	1.99496	2.003	2.00573	2.01549
9	1.9915	2.0002	1.99696	2.00448	2.01829
9.01	1.99844	1.99891	2.00509	2.00954	2.02541
9.02	1.99616	1.99005	2.00146	2.01371	2.02358
9.03	1.99573	1.99671	1.99301	2.01218	2.02124
9.04	1.99503	2.00065	2.00032	2.00417	2.00931
9.05	1.9862	2.00148	2.00863	2.00327	2.00758
9.06	1.99331	2.00583	1.99157	2.0083	2.004
9.07	1.98399	1.99323	1.99843	2.01334	2.00276
9.08	1.9889	1.9958	2.00216	2.01683	2.01243
9.09	1.98295	1.99608	2.00708	2.02221	2.00844
9.1	1.98906	2.01279	1.99798	2.01494	2.01077
9.11	1.99109	2.00926	2.00078	2.02064	2.01016
9.12	1.99866	2.00065	2.00263	2.00706	2.01751
9.13	1.99374	2.00123	2.00225	2.01261	2.02393
9.14	1.99236	1.99482	1.99547	2.01305	2.01222
9.15	1.98432	2.01329	1.98675	2.01764	2.019
9.16	1.98696	1.99972	1.99698	2.01886	2.02619
9.17	1.98624	1.99413	1.99445	2.01826	2.02101
9.18	1.99438	1.9981	1.99402	2.01363	2.01361
9.19	1.99429	1.98687	2.00148	2.01212	2.01395
9.2	1.98997	1.99726	1.99805	2.01017	2.01078
9.21	1.99407	1.99649	1.99843	2.01632	2.02006
9.22	1.99183	1.98818	1.99865	2.01625	2.011
9.23	1.98237	1.9956	1.99093	2.01552	2.00059
9.24	1.98456	2.00748	2.00521	2.02411	1.99876
9.25	1.9869	1.99562	2.00032	2.01873	2.00262
9.26	1.99469	2.0035	1.99763	2.01369	2.00737
9.27	1.98255	1.98901	1.99166	2.02328	2.01277
9.28	1.9845	2.00414	1.9892	2.01266	2.0153
9.29	1.98827	2.00545	1.98647	2.00523	1.99901
9.3	1.99036	2.00587	2.00159	2.00944	2.00425
9.31	1.99092	2.00655	1.99026	2.00928	2.00599
9.32	1.98607	2.00712	2.00044	2.0094	2.00889
9.33	1.98994	1.99552	1.98477	2.00246	2.00567
9.34	1.98127	1.99681	1.98614	2.01612	2.008
9.35	1.98674	1.99306	1.98624	2.01503	1.99746
9.36	1.99084	1.99644	1.99606	2.00902	1.98721
9.37	1.9934	2.00197	1.98983	2.00738	2.00291
9.38	1.98464	1.9838	1.99443	2.01309	2.00949
9.39	1.98535	1.99872	1.99538	2.00608	2.01542
9.4	1.99433	1.99515	1.99315	2.014	2.01174
9.41	1.98946	1.99746	1.99221	2.01247	2.00969
9.42	1.99715	2.00219	1.98855	2.01013	2.018
9.43	1.98783	1.99794	1.99274	2.0153	2.01905
9.44	1.9979	2.00174	1.99307	2.01438	2.01249
9.45	1.99196	2.00016	1.98734	2.00714	2.02757
9.46	1.97949	1.99729	1.99848	2.00692	2.02298
9.47	1.98995	1.99701	1.98643	2.01127	2.02099
9.48	1.98409	1.99714	1.99863	2.01837	2.01012
9.49	1.9938	1.9928	1.98969	2.02135	2.00264
9.5	1.99417	1.9945	1.99348	2.01073	2.00368
9.51	1.98449	1.99735	1.9961	2.01359	1.99945
9.52	1.98229	1.99693	1.99645	2.01477	2.00792
9.53	1.99763	1.99836	1.98752	2.01086	2.01205
9.54	1.99463	1.99981	1.99226	2.00863	2.00741
9.55	1.98491	1.99206	1.99151	2.02133	2.01535
9.56	1.99746	2.00818	1.99948	2.01232	2.00502
9.57	1.99491	1.99624	1.99237	2.00708	2.01183
9.58	2.00542	2.00397	2.00409	2.00937	2.00038
9.59	1.99887	1.99231	1.99861	2.00877	2.00757
9.6	1.99123	1.99804	1.98662	2.01256	2.00277
9.61	1.99528	1.99127	1.99911	2.01991	2.01499
9.62	2.00244	2.00397	2.00131	2.0144	2.00971
9.63	2.00182	2.00135	1.98949	2.01171	2.01327
9.64	2.00819	1.99539	1.99566	2.02141	2.00822
9.65	1.9977	1.98903	1.99967	2.00937	2.01633
9.66	2.00216	1.99587	1.99396	2.01813	2.03217
9.67	2.00623	2.00398	1.99135	2.00869	2.01705
9.68	1.99603	2.00218	1.99327	2.00357	2.0191
9.69	1.99562	1.99907	1.99144	2.01048	2.02996
9.7	2.00519	1.98766	1.99739	2.01755	2.01924
9.71	2.00082	2.00102	1.99555	2.01967	2.01896
9.72	1.99974	1.99979	2.01047	2.01565	2.02563
9.73	2.00226	2.0096	1.98846	2.01025	2.01625
9.74	2.00186	1.999	1.99695	2.01973	2.02523
9.75	1.99414	1.99861	1.98982	2.01192	2.01601
9.76	1.99184	1.99774	1.9958	2.01043	2.01071
9.77	1.99732	1.99883	1.99305	2.01222	2.02265
9.78	1.9951	2.00172	1.99705	2.01235	2.02015
9.79	2.00415	2.01049	1.99809	2.01256	2.01331
9.8	2.00264	2.00538	1.99366	2.00253	2.01479
9.81	2.00138	2.00069	2.00024	2.01753	2.01317
9.82	1.99813	2.00523	1.993	1.99968	2.01236
9.83	1.99368	2.00499	1.9929	1.99377	2.01134
9.84	1.99525	2.00408	1.99376	2.00648	2.01607
9.85	2.00367	1.99732	1.99272	2.00365	2.0211
9.86	2.00143	2.00899	1.99573	2.00536	2.03313
9.87	1.99357	2.00006	1.98194	1.99586	2.01965
9.88	1.99139	1.9973	1.99091	2.00938	2.02607
9.89	1.99938	2.00155	1.98838	2.00925	2.02844
9.9	1.9956	1.99087	1.99349	2.00441	2.01551
9.91	1.99552	1.99367	1.98834	1.99913	2.02644
9.92	1.99499	1.99166	1.99004	2.00425	2.01635
9.93	1.99055	1.99237	1.98228	2.00206	2.03032
9.94	1.995	1.99109	1.99521	2.00269	2.01514
9.95	1.991	1.99757	1.98081	2.00726	2.01844
9.96	1.9977	2.0034	1.99166	2.01492	2.01494
9.97	1.99012	1.9978	1.99408	2.01479	2.02545
9.98	1.98714	2.00752	1.99175	2.00778	2.0196
9.99	1.99792	2.00317	1.9955	2.01141	2.01727
10	1.99096	2.00241	1.99554	2.01136	2.02768
10.01	1.9901	1.9991	1.99674	2.00045	2.01092
10.02	1.98654	1.99549	1.99263	2.01014	2.02755
10.03	1.98471	1.99284	1.99757	2.0102	2.01721
10.04	1.99368	1.99947	2.00144	2.00117	2.01407
10.05	1.99055	1.99743	1.98725	1.9966	2.01678
10.06	1.98801	1.99535	1.99895	2.00475	2.02434
10.07	1.99443	1.99611	2.00319	1.99818	2.01543
10.08	1.98888	1.99301	1.99995	2.00408	2.01359
10.09	1.98864	2.00383	1.98774	2.00552	2.0081
10.1	1.99422	1.99799	1.99361	2.0096	1.99983
10.11	1.98341	2.00399	1.99197	2.0114	2.00032
10.12	1.98245	1.9963	1.99095	2.01244	2.00476
10.13	1.99089	1.99038	1.98211	2.00961	2.01511
10.14	1.98881	1.99865	1.99731	2.00868	2.00697
10.15	1.99574	1.99554	1.99462	2.01307	2.02241
10.16	1.97613	1.99739	1.99048	2.007	2.00071
10.17	1.99704	2.00416	1.99381	2.00854	2.00326
10.18	1.98133	2.00623	1.99223	2.00697	2.00103
10.19	1.99021	2.00187	2.00202	2.00984	2.00867
10.2	1.98725	1.99792	1.99438	2.00316	2.01249
10.21	1.98137	2.00069	1.98435	2.00459	2.02063
10.22	1.99079	1.98885	1.99133	2.01128	2.00686
10.23	1.98967	1.99593	1.99169	2.00554	2.00064
10.24	1.98887	2.00641	2.00278	2.01539	2.0082
10.25	1.9852	1.99989	1.99621	2.00443	2.00867
10.26	1.98164	2.00452	1.99083	2.00226	1.99766
10.27	1.99044	2.00966	1.99529	2.00105	2.00681
10.28	1.98554	1.99448	1.99109	1.99728	2.00785
10.29	1.98772	2.00442	1.99272	2.00995	1.99999
10.3	1.9819	1.99944	1.9907	1.9975	2.0001
10.31	1.99435	2.00315	1.99933	2.00267	1.99049
10.32	1.98889	2.00365	1.9875	1.99948	2.00238
10.33	1.98503	1.99728	2.00068	2.00569	2.01134
10.34	1.98907	2.00253	1.99927	1.99951	2.006
10.35	1.99139	2.00439	1.98428	2.00524	2.00236
10.36	1.97711	1.99985	1.98871	2.00288	2.00481
10.37	1.98248	2.00442	1.99188	1.9952	1.99918
10.38	1.98923	2.00502	1.99004	2.00816	1.99807
10.39	1.98948	2.00463	1.99489	2.00673	1.99404
10.4	1.98411	1.99832	1.99965	2.00661	2.0056
10.41	1.98029	2.00149	2.00175	2.00391	2.00562
10.42	1.97622	1.99737	1.99853	2.00641	2.01257
10.43	1.97318	1.99803	1.99983	2.00021	2.01609
10.44	1.98247	1.99854	1.99464	1.99953	1.99965
10.45	1.99756	1.99245	2.00773	2.00443	2.01291
10.46	1.98714	2.00635	1.9989	2.00841	1.99978
10.47	1.98571	2.00101	1.99568	2.01228	2.01188
10.48	1.98419	1.99246	2.00034	2.01379	2.00631
10.49	1.98262	2.00964	1.99371	2.00478	2.01205
10.5	1.98368	2.0082	1.99787	2.00232	2.00812
10.51	1.98061	2.00751	2.00396	1.99863	2.00771
10.52	1.98418	1.99324	1.99856	2.00542	2.01285
10.53	1.98753	2.00307	2.00524	2.00967	2.01367
10.54	1.98662	2.00839	1.98968	2.00715	2.00964
10.55	1.98102	2.0045	1.99821	2.00241	2.01973
10.56	1.98491	2.00733	2.00079	2.00252	2.01843
10.57	1.98461	2.00045	1.99674	2.00634	2.01451
10.58	1.98535	1.99935	2.00634	2.00586	2.01789
10.59	1.97381	1.99208	2.00681	2.00275	2.00463
10.6	1.98614	2.00342	1.99886	1.9999	2.00626
10.61	1.98448	1.99817	1.99573	2.01146	2.02371
10.62	1.98962	2.00177	2.00011	2.01428	2.02039
10.63	1.99247	2.00232	2.00229	2.00775	2.0214
10.64	1.98348	1.99921	2.01013	2.00604	2.02527
10.65	1.98586	2.00033	2.0051	2.00443	2.02506
10.66	1.97943	1.99751	2.00766	2.00377	2.01346
10.67	1.99079	1.99281	1.99285	2.00581	2.02762
10.68	1.9834	1.99108	2.00238	2.00131	2.01299
10.69	1.98234	2.00973	1.99197	2.00838	2.02396
10.7	1.97871	1.99757	1.99814	1.99681	2.00976
10.71	1.98189	2.0003	2.00137	1.9972	2.01604
10.72	1.98702	1.99932	1.99893	2.00382	2.01664
10.73	1.98526	1.99837	1.99491	2.00131	2.0067
10.74	1.98321	2.00304	2.0038	1.99942	2.00757
10.75	1.98602	2.00265	1.99498	2.00304	2.00834
10.76	1.98388	1.99762	1.9917	2.00428	2.01368
10.77	1.98704	1.99173	1.98742	1.99913	2.0222
10.78	1.98754	1.9969	1.99877	1.99281	2.01304
10.79	1.98257	1.99519	1.99253	2.00358	2.01517
10.8	1.98524	2.00767	1.99532	1.99902	2.00504
10.81	1.98667	2.00116	2.00501	2.00607	2.01669
10.82	1.98105	1.99791	2.00217	1.99941	2.01003
10.83	1.97597	1.99043	2.00418	1.99769	2.00395
10.84	1.99902	1.98985	1.99635	2.00517	2.0137
10.85	1.98184	1.99681	1.99624	2.01605	2.00598
10.86	1.98461	1.99638	2.00532	2.00166	2.00452
10.87	1.99029	2.00631	2.00482	1.99982	2.0137
10.88	1.99113	1.99735	2.00143	1.99894	2.00672
10.89	1.99059	2.00162	1.99994	1.99776	1.99421
10.9	1.99533	2.00588	2.00028	1.99647	1.99754
10.91	1.99105	2.00412	1.99091	2.00091	2.00815
10.92	1.99134	1.98972	1.99846	2.00029	2.00838
10.93	1.9867	2.00108	1.99481	2.00348	2.01809
10.94	1.98091	2.00316	1.99613	2.00428	2.01575
10.95	1.97523	1.9934	1.99361	2.00429	2.01977
10.96	1.98058	2.00259	1.99634	1.99998	2.01285
10.97	1.99701	2.00171	1.99304	2.00891	2.01913
10.98	1.98508	1.99665	2.00587	2.00101	2.01799
10.99	1.99446	2.00266	2.00253	2.00779	2.02281
11	1.98871	2.00728	2.00211	2.00502	2.01193
11.01	1.99035	2.00461	2.00031	2.00982	2.02441
11.02	1.98268	1.99601	2.01119	2.00772	2.00667
11.03	1.99415	2.00524	1.998	2.00645	2.01601
11.04	2.00009	1.99672	1.99851	2.00322	1.98908
11.05	2.00463	1.99832	2.0074	2.00833	2.00195
11.06	1.99341	1.99614	1.99946	2.00078	2.00593
11.07	1.99822	2.00204	2.01331	2.00604	2.0058
11.08	1.99796	1.99913	2.00733	2.00453	2.01054
11.09	2.00207	1.99285	2.0065	1.99967	2.00821
11.1	2.00085	2.00125	2.01149	2.01429	2.00433
11.11	1.98742	2.00158	2.01294	2.00997	2.00461
11.12	2.00563	2.00223	2.01483	2.00643	2.00357
11.13	1.98785	1.99907	2.01281	1.99898	2.01001
11.14	1.99498	1.989	2.00064	2.00014	1.99938
11.15	1.98531	2.00512	2.00364	2.00479	2.00661
11.16	1.99672	2.00021	2.00582	2.00249	2.01583
11.17	1.98295	1.99747	1.99683	2.00474	2.00056
11.18	1.98693	2.00166	1.9939	1.99953	1.99465
11.19	1.99651	2.00026	1.99703	2.00634	1.99295
11.2	1.99071	2.01073	1.98864	2.00874	1.99432
11.21	1.9918	2.00527	2.01034	2.00352	1.99022
11.22	1.99534	1.99686	2.00975	2.00025	2.00016
11.23	1.99698	2.00654	2.00657	2.00145	1.99541
11.24	1.99957	2.00472	2.00151	2.00496	2.00102
11.25	1.99415	2.00409	2.00826	2.0103	1.99409
11.26	1.98686	2.00744	1.99572	2.00902	1.98709
11.27	1.98469	2.01006	1.99737	2.00641	1.99191
11.28	1.98463	1.99728	1.99572	2.00315	1.99902
11.29	1.99594	2.00696	1.99765	2.00349	2.01115
11.3	1.99026	1.98093	2.00512	2.00241	2.00605
11.31	1.99462	2.00374	2.00146	2.01317	2.00762
11.32	1.98021	1.99793	1.99335	2.01568	2.00336
11.33	1.98462	1.98306	1.9982	2.00557	2.00487
11.34	1.98356	1.99223	2.00974	2.00221	2.00489
11.35	1.97388	1.99278	1.99645	2.00667	2.00632
11.36	1.98802	1.99305	1.99635	2.00044	1.99709
11.37	1.98236	2.00283	2.00346	1.99862	2.00262
11.38	1.97858	2.00651	1.99793	2.00089	2.01229
11.39	1.98119	1.99668	2.00147	1.99614	2.00791
11.4	1.9906	1.99024	2.00114	1.99685	2.00813
11.41	1.98312	2.0021	2.00086	1.99351	2.00965
11.42	1.98467	1.99145	1.9922	2.00381	2.00042
11.43	1.99106	1.99554	1.99326	2.00106	1.99516
11.44	1.98083	2.00329	2.00155	2.00328	1.99946
11.45	1.98442	1.99351	1.99681	1.98951	2.00404
11.46	1.98183	1.98989	1.99904	1.9909	1.99695
11.47	1.98855	1.98921	2.01017	1.99298	2.00384
11.48	1.98783	1.99728	1.99929	2.00022	2.00493
11.49	1.99124	1.98982	2.00482	1.99565	1.99473
11.5	1.98143	1.98491	1.99977	1.99784	1.9913
11.51	1.98347	1.99897	1.99752	2.00011	1.99939
11.52	1.98796	1.99208	2.01244	2.0004	1.99517
11.53	1.98243	1.9945	1.99496	1.99971	1.99092
11.54	1.9899	1.99616	2.00523	1.99837	2
11.55	1.98838	1.99591	2.00791	2.00602	1.99948
11.56	1.9802	1.99623	2.00192	2.00211	1.9988
11.57	1.98273	1.98778	1.99952	2.01044	2.00121
11.58	1.97663	1.98443	2.00951	2.00079	2.01227
11.59	1.98796	1.9895	1.99998	2.00876	2.00224
11.6	1.98313	1.98528	2.00444	2.00456	2.01149
11.61	1.98601	1.98185	2.00386	2.00514	2.00724
11.62	1.98121	1.99364	2.00911	2.00339	2.00543
11.63	1.97084	1.97622	2.00183	2.00406	2.01387
11.64	1.98553	1.98162	2.00434	2.00424	2.00881
11.65	1.98305	1.99262	1.99879	2.00115	2.0141
11.66	1.98172	1.98372	2.0035	2.00373	2.02034
11.67	1.98806	1.99179	2.00235	2.00371	2.00271
11.68	1.98103	1.98184	1.99382	2.0109	2.02011
11.69	1.98687	1.98456	2.01149	2.00765	2.01509
[truncated: 18,831 more rows]
